# Supplementary material for: Oxide-silicate petrology and geochemistry of subducted hydrous ultramafic rocks beyond antigorite dehydration (Central Alps, Switzerland)
Source: Contrib Mineral Petrol. 2023 Aug 16;178(9):60. doi: 10.1007/s00410-023-02032-w (PMC11008075; doi:10.1007/s00410-023-02032-w)
Supplement: Supplementary file 6 — Supplementary file6 (XLSX 11 KB) [file 410_2023_2032_MOESM6_ESM.xlsx]

## Sheet: Sheet2
Lithotype	Sample	Locality	Sampling coordinates	Sample also reffered at
Hem-Mag-Chl-peridotite	PkCa06	Val Cama	*N46°15'56'' E009°12'00''	Reichenwallner, S. (2015), BSc thesis
Mag-Chl-peridotite	Alb18-10	Alpe Albion	N46°11'07'', E009°08'14''
Mag-Chl-peridotite	Alb18-11	Alpe Albion	N46°11'07'', E009°08'14''
Mag-Chl-peridotite	Alb18-14	Alpe Albion	N46°11'07'', E009°08'12''
Mag-Chl-peridotite	Alb18-12	Alpe Albion	N46°11'07'', E009°08'14''
Mag-Chl-peridotite	Alb18-09	Alpe Albion	N46°11'08'', E009°08'14''
Mag-Chl-peridotite	CdG19-50	Cima di Gagnone	*n.a. (outcrop Mg31)
Mag-Chl-peridotite	CdG19-37	Cima di Gagnone	N45°19'23'' E008°50'45''	Mg163
Mag-Chl-peridotite	PkCa08	Val Cama	*N46°15'56'' E009°12'00''	Reichenwallner, S. (2015), BSc thesis
Chr-Chl-peridotite	Alb18-15	Alpe Albion	N46°10'60'', E009°07'57''
Chr-Chl-peridotite	PkCa01	Val Cama	N46°14'46'', E009°12'58''	Reichenwallner, S. (2015), BSc thesis
Chr-Chl-peridotite	Alb18-03	Alpe Albion	N46°11'10'', E009°08'29''
Chr-peridotite	AR18-11	Alpe Arami	*N46°13'51'', E008°58'45''
Chr-peridotite	AR18-01	Alpe Arami	N46°13'45'', E008°58'52''	Buholzer, I. (2020), MSc thesis
Chr-peridotite	AR18-07	Alpe Arami	N46°13'52'', E008°58'44''
Chr-peridotite	Cap18-01	Alpe Càpoli	N46°12'52'' E008°43'26''
Chr-peridotite	AR20-01	Alpe Arami	*N46°14'01'', E009°01'12''
Grt-peridotite	Cap18-03	Alpe Càpoli	N46°12'52'' E008°43'26''
Grt-peridotite	CP16-10	Alpe Càpoli	n.a.
Grt-peridotite	AR18-10	Alpe Arami	*N46°13'51'', E008°58'47''	Buholzer, I. (2020), MSc thesis
Grt-peridotite	AR20-02b	Alpe Arami	*N46°14'01'', E009°01'12''
Grt-peridotite	Mg160 96-1	Cima di Gagnone	n.a. (outcrop Mg160)	Scambelluri et al. (2014), JPET
Grt-peridotite	AR18-10	Alpe Arami	*N46°13'51'', E008°58'47''	Buholzer, I. (2020), MSc thesis
Grt-peridotite	CdG19-32	Cima di Gagnone	N45°19'44'' E008°50'19''
*sampled in boulders
