# Supplementary material for: Oxide-silicate petrology and geochemistry of subducted hydrous ultramafic rocks beyond antigorite dehydration (Central Alps, Switzerland)
Source: Contrib Mineral Petrol. 2023 Aug 16;178(9):60. doi: 10.1007/s00410-023-02032-w (PMC11008075; doi:10.1007/s00410-023-02032-w)
Supplement: Supplementary file 7 — Supplementary file7 (XLSX 194 KB) [file 410_2023_2032_MOESM7_ESM.xlsx]

## Sheet: TableS2.Bulk-rock
Table S2. Bulk rock major and trace element composition acquired by LA-ICP-MS.
		Hem-Mag-Chl-per.		Mag-Chl-peridotite												Chr-Chl-peridotite						Chr-peridotite										Grt-peridotite
		PkCa06		Alb18-10		Alb18-11		Alb18-14		Alb18-12		Alb18-09		PkCa08		Alb18-15		PkCa01		Alb18-03		AR18-11		AR18-01		AR18-07		Cap18-01		AR20-01		Cap18-03		AR20-02		AR18-10
	Mass	average	SD(%)	average	SD(%)	average	SD(%)	average	SD(%)	average	SD(%)	average	SD(%)	average	SD(%)	average	SD(%)	average	SD(%)	average	SD(%)	average	SD(%)	average	SD(%)	average	SD(%)	average	SD(%)	average	SD(%)	average	SD(%)	average	SD(%)	average	SD(%)
SiO2	29	43.7624	0.576074	39.3666	0.264279	40.778	0.300607	41.4589	0.316219	41.9882	1.0598	42.8561	0.179474	44.229	0.850858	47.9663	0.30713	45.5931	0.567004	45.2571	0.380091	42.8657	0.360987	40.603	0.418512	43.1053	0.277124	43.5839	0.734263	43.1838	0.320054	45.7992	1.03592	44.2333	0.227572	43.9398	0.440258
TiO2	49	0.00927689	2.69889	0.0257966	1	0.0517462	2.20739	0.0190477	1.21032	0.0252507	3.5792	0.0157483	1.26175	0.134411	2.5885	0.0375847	1.47827	0.0137329	1.50216	0.049643	1.05746	0.00610733	1.91649	0.00942821	2.27254	0.00770635	1.68338	0.0791535	3.08175	0.014054	1.38836	0.0578741	2.88443	0.279763	3.01816	0.127263	11.0652
Al2O3	27	0.916363	0.725754	0.982794	2.89115	2.19164	0.539354	1.32888	2.12825	1.40585	3.5964	1.18754	0.683361	3.48756	1.35291	0.957272	0.747743	0.917769	1.87935	2.25915	0.894753	1.1249	3.4354	0.372509	4.49239	1.12833	1.73355	2.40165	0.962078	2.90689	1.52544	3.09752	2.7542	2.36435	1.56313	3.58553	3.58733
FeO	57	8.82422	0.820757	10.1566	1.15215	10.6274	0.811934	9.8242	1.22957	8.32412	1.57349	7.56544	1.12493	8.13735	1.92505	8.30626	0.770781	7.95638	1.73627	8.34071	0.791862	7.97863	1.39066	6.43357	0.719791	7.88394	0.682353	6.89724	1.20115	7.9971	0.892313	8.06121	1.59237	8.32592	0.900303	7.94626	1.30893
MnO	55	0.119685	0.955153	0.134009	0.466113	0.137042	0.521511	0.160972	0.821327	0.129335	2.2606	0.0966029	0.322499	0.124817	1.07421	0.102642	0.659519	0.11027	2.64976	0.126093	0.554723	0.119244	1.72003	0.0899662	0.724401	0.114966	0.832619	0.102471	1.36414	0.115956	0.548382	0.128612	2.22626	0.110663	0.754647	0.125025	1.63426
MgO	25	45.2002	0.61956	45.3056	0.196165	42.0301	0.194728	42.4519	0.368866	42.8962	0.84044	42.0713	0.178563	37.4492	0.844185	40.9003	0.30207	42.677	0.522455	42.3879	0.396177	43.239	0.330891	44.7022	0.433351	43.8332	0.299701	40.9947	0.806891	40.1833	0.393927	37.5199	0.934417	37.911	0.215476	37.6609	0.284564
CaO	43	0.0197482	4.68082	0.0978947	3.79725	0.0305874	1.94467	0.165556	1.94081	0.0409185	3.57393	0.656367	1.15843	3.46946	1.2583	0.215015	1.73208	0.924099	1.90707	1.18998	1.04748	1.18909	2.30661	0.0235296	8.10144	1.25212	0.739549	2.30742	1.95095	0.0359391	4.75131	2.61938	2.04794	3.78083	0.943834	2.64705	1.4501
Na2O	23	0.0023186	9.49782	0.00166134	24.596	0.00141561	10.4331	0.00155117	2.07768	0.00129318	12.0132	0.00324905	3.12723	0.0250758	2.81841	0.014781	2.35458	0.009446	13.6	0.110255	1.34103	0.0718292	4.08909	0.00265444	14.2933	0.0737183	1.77044	0.0474979	1.29898	0.00536785	1	0.0369747	11.8504	0.0463944	0.946397	0.237226	3.88679
K2O	39	0.00477713	2.33151	0.00704385	5.72112	0.00776729	3.96762	0.00727216	4.74729	0.00616334	9.14969	0.00610607	4.20354	0.00822779	1.84414	0.00792834	2.29709	0.00465816	2.13144	0.0146909	2.58839	0.0130913	5.47066	0.00246392	6.51088	0.0179267	1.3773	0.0133126	2.00802	0.0133605	1.371	0.0217159	8.67481	0.0140176	2.55947	0.0251214	3.69185
P2O5	31	0.00103279	2.35802	0.00208457	1.00198	0.00422563	1.64507	0.00168017	1.82092	0.00257392	14.8002	0.00151731	4.65719	0.00492836	4.3888	0.0018284	2.96003	0.00357345	8.14643	0.00447047	1.20366	0.00145597	3.06421	0.00307656	1.19906	0.0027493	3.22884	0.00261047	0.891121	0.00426222	2.93003	0.00267421	15.0064	0.00376452	7.85597	0.00778642	7.71969
LOI		1.13693		3.92017		4.1411		4.58015		5.17754		5.54454		2.93147		1.48754		1.78747		0.259326		3.39098		7.75759		2.58159		3.56798		5.54458		2.64808		2.93147		3.698
Total		99.9969		100		100.001		100		99.9975		100.005		100.001		99.9975		99.9975		99.9993		100		100		100.002		99.998		100.005		99.9932		100.001		100
Mg#		90.1277		88.8271		87.5756		88.5077		90.1811		90.8351		89.1331		89.7709		90.5302		90.0573		90.618		92.5282		90.8333		91.3742		89.9552		89.242		89.0295		89.4146
Notes:
External standardisation of the LA-ICP-MS data was done on GSD-1G
Average and SD% data are based on 6 individual spot measurements per sample PPP
Mg# = 100 * [MgO/(MgO+FeO)]molar

## Sheet: TableS3.Olivine
Table S3. Olivine major element composition acquired by EPMA
	Hem-Mag-Chl-per.		Mag-Chl-peridotite															Chr-Chl-peridotite						Chr-peridotite										Grt-peridotite
	PkCa06		Alb18-10		Alb18-11		Alb18-14		Alb18-12		Alb18-09	CdG19-50		CdG19-37		PkCa08		Alb18-15		PkCa01		Alb18-03		AR18-11		AR18-01		AR18-07		Cap18-01		AR20-01		Cap18-03		CP16-10		AR20-02b		Mg160-96-1		AR18-10		CdG19-32
	n =	5	n =	8	n =	2	n =	6	n =	5	n = 1	n =	5	n =	6	n =	9	n =	6	n =	6	n =	10	n =	8	n =	5	n =	5	n =	5	n =	3	n =	5	n =	7	n =	4	n =	16	n =	5	n =	5
Wt.%	average	1sd	average	1sd	average	1sd	average	1sd	average	1sd	average	average	1sd	average	1sd	average	1sd	average	1sd	average	1sd	average	1sd	average	1sd	average	1sd	average	1sd	average	1sd	average	1sd	average	1sd	average	1sd	average	1sd	average	1sd	average	1sd	average	1sd
SiO2	41.528	0.281194	41.1814	0.315353	40.94	0.169706	41.3833	0.136918	41.404	0.184065	41.16	40.61	0.37229	40.5083	0.271398	40.8289	0.364364	40.48	0.469936	40.77	0.207654	41.486	0.1784	40.9462	0.288491	41.024	0.170088	41.264	0.0879204	40.332	0.766238	41.05	0.389744	41.442	0.195883	40.0371	0.508059	40.6475	0.289871	41.52	0.12	41.19	0.284781	40.092	1.06455
TiO2	<0.01	0.00253377	<0.01	0.00335431	0.01765	0.00912168	<0.01	0.00577685	<0.01	0.00265857	<0.01	0.00778	0.0131697	0.00525	0.00613506	0.00601111	0.00566931	0.00693333	0.00869061	0.01185	0.0118318	0.0082	0.00770469	<0.01	0.00326234	<0.01	0.00547723	<0.01	0.00652135	0.01028	0.0107739	0.0077	0.00992421	<0.01	0.00538916	<0.01	0.00257534	<0.01	0.00499692	0.01	0.01	0.01208	0.00833139	0.06818	0.129408
Cr2O3	0.00978	0.01473	0.0598286	0.0840395	0.0141	0.00282843	<0.01	0.00212289	<0.01	0	<0.01	<0.01	0.00563489	<0.01	0.00571349	0.0051	0.0059338	0.00888333	0.0129142	0.0112333	0.0128229	<0.01	0.00457968	<0.01	0.00260491	<0.01	0.00547723	0.0054	0.00601457	<0.01	0.00519086	0.00703333	0.00504017	<0.01	0.00176494	<0.01	0.00546029	0.00575	0.0115	0.00855	0.007139	<0.01	0.00357323	<0.01	0.00371187
Al2O3	0.00964	0.0128883	0.00745714	0.00785299	0.0087	0.00169706	0.00593333	0.00933202	<0.01	0.0049978	0.0219	0.01212	0.0112591	0.00758333	0.0107202	0.00742222	0.00781117	<0.01	0.000975192	0.0144333	0.0146788	<0.01	0.00505169	<0.01	0.00322022	<0.01	0.00447214	0.00886	0.0168074	0.00904	0.0140208	0.00763333	0.00640417	<0.01	0.00443249	<0.01	0.00505979	<0.01	0	0.0103375	0.0120852	<0.01	0.00106301	0.0156	0.0150833
FeO	4.446	0.0730068	6.06143	0.974755	7.36	0.282843	7.155	0.0450555	6.806	0.0965919	7.29	8.294	0.161957	8.44	0.171464	12.5067	0.0703562	9.845	0.497665	9.975	0.0975192	9.9	0.106458	8.705	0.404016	6.912	0.0148324	8.956	0.109909	9.022	0.648205	10.31	0.0360555	5.394	0.0304959	9.91	0.116619	9.1675	0.0464579	8.97	0.06	9.68	0.231625	8.926	0.149933
MnO	0.12526	0.0221911	0.1363	0.0304892	0.1683	0.0149907	0.169667	0.00969137	0.15774	0.0218936	0.1374	0.17524	0.00892261	0.14095	0.0126833	0.198489	0.0118633	0.118683	0.0157102	0.138767	0.0149814	0.13721	0.00870433	0.139313	0.0133517	0.088	0.0130384	0.13228	0.0121127	0.1281	0.0248995	0.136833	0.00496521	0.15592	0.00930924	0.153829	0.00870531	0.1157	0.0120726	0.0826125	0.0069428	0.14176	0.0142031	0.09156	0.0311306
NiO	0.41392	0.0161297	0.340029	0.0824288	0.37085	0.0168999	0.525217	0.0215289	0.4017	0.0248244	0.4043	0.39292	0.0344685	0.376633	0.0329933	0.416322	0.0261702	0.243933	0.0316211	0.323167	0.0310104	0.43523	0.0246176	0.382938	0.0247897	0.376	0.0151658	0.39694	0.0468073	0.43772	0.0573877	0.405233	0.00319427	0.38558	0.0159619	0.414057	0.0158436	0.463175	0.0173702	0.48325	0.0228028	0.41196	0.0199267	0.59158	0.177017
MgO	53.36	0.258844	52.2857	0.954304	51.26	0.0565685	50.9983	0.244738	51.678	0.327979	51.04	49.958	0.319484	50.0333	0.182611	46.88	0.333017	49.4433	0.349781	48.565	0.490092	49.015	0.0975534	49.7713	0.213838	50.636	0.301463	50.308	0.158019	49.424	0.629309	48.6333	0.133167	52.296	0.243988	49.0586	0.199952	49.735	0.466869	50.1938	0.170015	49.968	0.120499	49.03	0.461952
CaO	<0.01	0.00527949	0.00525714	0.00892933	<0.01	0.000707107	<0.01	0.00326297	<0.01	0.00319875	0.0057	0.00578	0.00531526	<0.01	0.00629656	0.00742222	0.00508817	0.00701667	0.00582114	<0.01	0.00425178	<0.01	0.00515295	0.00635	0.00450238	0.016	0.00894427	0.007	0.0105207	0.00558	0.00613612	0.0124333	0.0107677	0.01086	0.00775648	0.00795714	0.00461586	0.006475	0.005732	0.01	0.01	0.00958	0.011992	0.00946	0.00942751
Total	99.9165	0.441574	100.092	0.327275	100.155	0.503319	100.253	0.184688	100.463	0.322139	100.086	99.4713	0.640279	99.535	0.320393	100.873	0.528758	100.167	0.536663	99.8478	0.610535	101.001	0.218362	99.961	0.73041	99.086	0.413437	101.083	0.194012	99.3811	0.831021	100.588	0.252403	99.7007	0.421634	99.6003	0.480868	100.158	0.441341	101.297	0.250298	101.418	0.197271	98.8321	0.720119
A.p.f.u.
Si	0.991588	0.0061453	0.993119	0.00352037	0.986177	0.00117214	1.00116	0.00517045	0.996913	0.00691048	0.997255	0.995678	0.0051225	0.993329	0.00308238	1.0047	0.00502967	0.991922	0.00665942	1.00222	0.00486121	1.008	0.00449852	0.999357	0.00403411	1.00219	0.00233237	0.997385	0.00222256	0.990207	0.0107105	1.0029	0.00596698	0.999606	0.00206942	0.98859	0.00755217	0.990101	0.0102889	0.998983	0.00344398	0.993411	0.00609556	0.993202	0.0174627
Ti	2.88152e-05	4.5687e-05	7.44837e-05	6.07686e-05	0.000319968	0.000166182	4.90538e-05	0.000104915	3.50927e-05	4.80848e-05	4.19063e-05	0.00014299	0.000242364	9.69174e-05	0.000113425	0.000111522	0.000105111	0.000127321	0.000159473	0.000218667	0.000218401	0.000149893	0.00014089	3.29008e-05	5.95265e-05	7.34627e-05	0.000100595	7.70411e-05	0.000118444	0.000189324	0.000199114	0.000141401	0.000182427	8.60339e-05	9.72958e-05	3.66244e-05	4.77492e-05	7.52939e-05	9.14745e-05	0.000234816	0.000187921	0.000218902	0.000150806	0.00126406	0.00239335
Cr	0.0093318	0.0140698	0.0011317	0.00158611	0.013609	0.00276936	0.000838553	0.00205403	0	0	0	4.92569e-05	0.000110142	6.55689e-05	0.000110089	9.91325e-05	0.000115509	0.00017177	0.000249604	0.0002177	0.000247912	0.00375661	0.00444026	0.00142629	0.00253389	7.74489e-05	0.000106051	0.000103337	0.000115189	0.00352779	0.00506269	0.00013596	9.74339e-05	2.66722e-05	3.36543e-05	8.41857e-05	0.000106705	0.00553978	0.0110796	0.0082308	0.006869	0.00343684	0.00344896	3.23783e-05	7.24001e-05
Al	0.000270228	0.000360109	0.000212271	0.000223778	0.000247064	4.89097e-05	0.000169192	0.000265779	6.42415e-05	0.000142073	0.000625361	0.00035131	0.000326215	0.000219748	0.000311233	0.000215503	0.000226647	1.58479e-05	2.81072e-05	0.000418338	0.00042478	0.000109137	0.000144184	6.38559e-05	9.29054e-05	5.73365e-05	0.000128208	0.000252553	0.000479273	0.000263095	0.0004106	0.000219983	0.000185063	7.60806e-05	0.000125819	0.000136216	0.000147126	0	0	0.000292485	0.000341219	1.98811e-05	3.01644e-05	0.000457213	0.000442845
Fe	0.0887832	0.00166053	0.122361	0.0203595	0.148258	0.00525947	0.144757	0.000752873	0.137039	0.00151114	0.147711	0.170054	0.00249276	0.173091	0.00398387	0.257384	0.00191732	0.201738	0.00975362	0.205065	0.00197713	0.20116	0.00188853	0.177648	0.00745394	0.141214	0.000776012	0.181033	0.00206908	0.185357	0.0148156	0.210655	0.00135521	0.108807	0.000434844	0.20465	0.0028542	0.186749	0.00201551	0.180543	0.00134062	0.195241	0.00466331	0.184945	0.00233356
Mn	0.00253308	0.000447837	0.00278683	0.000633686	0.00343338	0.000295703	0.0034763	0.000191446	0.00321637	0.000442553	0.0028197	0.00363892	0.000175533	0.00292743	0.000261974	0.0041366	0.000236367	0.00246212	0.000315548	0.00288824	0.000299906	0.00282395	0.000182444	0.00288006	0.000276179	0.00182105	0.000271813	0.0027081	0.000247214	0.00266723	0.000533357	0.00283178	0.000110229	0.00318598	0.00020015	0.00321742	0.000183905	0.00238611	0.000237873	0.00168374	0.00014177	0.00289595	0.000290971	0.00192104	0.000649607
Ni	0.0079517	0.000338882	0.00660368	0.00162703	0.00718681	0.000348732	0.0102216	0.000421334	0.00778084	0.000487689	0.00788012	0.00775025	0.000683417	0.00742939	0.000647579	0.00824197	0.000526936	0.00480845	0.00062197	0.00639175	0.000624547	0.00850609	0.000464114	0.00751775	0.000470892	0.00738849	0.000272862	0.00771878	0.000916194	0.00863845	0.00105118	0.00796437	4.63295e-05	0.00748142	0.00029936	0.008225	0.000318682	0.00907649	0.00036761	0.00935387	0.000431786	0.00799273	0.000387252	0.0117992	0.00354841
Mg	1.8994	0.00932425	1.87959	0.0219334	1.84076	0.00341113	1.83924	0.00526139	1.85489	0.00553007	1.84353	1.82603	0.0103338	1.82903	0.0041672	1.71978	0.0100663	1.80627	0.0196663	1.77968	0.00932724	1.77539	0.00414061	1.81092	0.00698734	1.84407	0.00511519	1.81274	0.00389896	1.80901	0.00899933	1.77133	0.010948	1.88046	0.00359402	1.80593	0.012388	1.80591	0.00920192	1.80051	0.00446344	1.79655	0.00534829	1.8112	0.0340708
Ca	0.000115307	0.000125693	0.000253323	0.000431167	1.20191e-05	1.69975e-05	8.59409e-05	7.90761e-05	5.80929e-05	7.67864e-05	0.000138104	0.000283334	0.000260672	0.000238322	0.00030887	0.000365167	0.000249536	0.000344614	0.000286621	0.000141832	0.000209052	0.000104867	0.000125069	0.000155041	0.000109892	0.000782553	0.000439149	0.000338097	0.000508233	0.000136766	0.000151026	0.000606482	0.000525229	0.000524803	0.000376638	0.000393428	0.000229003	0.000158428	0.000140297	0.000165295	0.000125068	0.000230961	0.00028916	0.000467727	0.00046357
Total	3	4.44089e-16	3.00613	0.00348128	3	4.44089e-16	3	5.25453e-16	3	3.84593e-16	3	3.00398	0.00503225	3.00643	0.00314698	2.99503	0.00505965	3.00786	0.00678764	2.99724	0.004781	3	4.90959e-16	3	3.357e-16	2.99767	0.00229247	3.00236	0.00232369	3	3.14018e-16	2.99678	0.00591446	3.00026	0.0021018	3.01126	0.00754378	3	5.73317e-16	3	4.44089e-16	3	4.44089e-16	3.00529	0.0175388
Mg#	95.5	0.0904414	93.8877	1.01779	92.5463	0.257499	92.7037	0.0463934	93.1204	0.0547999	92.5819	91.4805	0.128302	91.355	0.174617	86.9819	0.115577	89.9519	0.517475	89.6677	0.112915	89.8227	0.0951096	91.0668	0.366204	92.8869	0.0491056	90.9202	0.0892076	90.7082	0.708308	89.3715	0.0352007	94.5303	0.0197629	89.8217	0.0825422	90.6281	0.100107	90.8865	0.0595487	90.1979	0.225224	90.7328	0.194044

## Sheet: TableS4.Opx
Table S4. Orthopyroxene major element composition acquired by EPMA
Lithotype	Hem-Mag-Chl-peridotite				Mag-Chl-peridotite																																Chr-Chl-peridotite										Chr-peridotite
Sample	PkCa06				Alb18-10				Alb18-11				Alb18-14				Alb18-12				Alb18-09				CdG19-50				CdG19-37				PkCa08				Alb18-15		PkCa01				Alb18-03				AR18-11		AR18-01
Text. Position	core		rim		core		rim		core		rim		core		rim		core		rim		core		rim		core		rim		core		rim		core		rim		grain		core		rim		core		rim		grain		grain
	n =	3	n =	1	n =	1	n =	3	n =	3	n =	2	n =	3	n =	3	n =	4	n =	2	n =	4	n =	1	n =	5	n =	5	n =	4	n =	2	n =	5	n =	3	n =	1	n =	3	n =	2	n =	8	n =	5	n =	7	n =
Wt.%	average	1sd	average	1sd	average	1sd	average	1sd	average	1sd	average	1sd	average	1sd	average	1sd	average	1sd	average	1sd	average	1sd	average	1sd	average	1sd	average	1sd	average	1sd	average	1sd	average	1sd	average	1sd	average	1sd	average	1sd	average	1sd	average	1sd	average	1sd	average	1sd	average
SiO2	58.99	0.295973	58.75		58.18		58.05	0.346554	57.4933	0.135031	57.56	0.282843	58.2133	0.178979	58.0167	0.0960902	58.2475	0.312983	57.825	0.148492	57.6275	0.323355	58.18		57.302	0.313959	57.656	0.418784	57.6575	0.512339	57.415	0.72832	58.408	0.233388	58.6867	0.080829	58.03		58.0967	0.105987	57.99	0.268701	58.5012	0.143968	58.48	0.145086	58.2829	0.295901	57.1367
TiO2	<0.01	0.00155885	<0.01		0.0425		0.0164667	0.0115855	0.0230333	0.0154623	0.02745	0.0103945	0.0132	0.0130526	0.00826667	0.00825005	0.0131	0.00720417	0.03295	0.00318198	0.018175	0.0083783	0.0453		0.01168	0.00564774	0.02358	0.0157381	<0.01	0	0.006	0.00141421	0.02234	0.015227	0.0118667	0.00515008	0.0126		0.0129667	0.00934897	0.0182	0.0257387	0.057175	0.0103847	0.0572	0.00795644	0.00694286	0.00549147	0.0233333
Cr2O3	0.0258333	0.0243648	0.0268		0.0273		0.0337	0.018189	0.0395333	0	0.04605	0.0389616	0.0488	0.0210715	0.0309333	0.00315647	0.01475	0.0139682	0.0824	0.000989949	0.060225	0.0185081	0.0274		0.0184	0.00655591	0.02286	0.0138855	0.027225	0.0177434	0.01045	0.00247487	0.0154	0.0072976	0.0156667	0.00658508	0.0892		0.0244667	0.0239137	0.0072	0.00975807	0.118887	0.0258073	0.1124	0.013655	0.0703143	0.0453426	0.203333
Al2O3	0.0232	0.0134878	0.0851		0.7741		0.6121	0.143018	0.769967	0.0468184	0.7811	0.0183848	0.707633	0.195155	0.7279	0.126217	0.239875	0.0977163	0.47945	0.192545	0.399375	0.102835	0.4181		0.08314	0.0196693	0.03828	0.0116093	0.0435	0.019106	0.1296	0.155281	0.0727	0.0177737	0.0642333	0.00748955	0.2911		0.0257333	0.017763	0.03805	0.0183141	0.61375	0.172292	0.7386	0.114524	0.2367	0.0677554	1.33667
FeO	3.76333	0.145717	3.33		4.23		4.2	0.0754983	5.33333	0.125033	5.185	0.0212132	5.25	0.12	5.47333	0.0929157	4.6975	0.241713	4.655	0.219203	4.775	0.679681	5.27		7.22	0.0874643	7.304	0.485726	5.95	0.289482	5.745	0.0212132	8.808	0.255088	8.24667	0.0702377	6.35		7.09	0.21	6.495	0.00707107	6.81	0.202555	6.718	0.0506952	6.30286	0.0505682	4.90667
MnO	0.278133	0.025049	0.1539		0.196		0.154467	0.0024173	0.198133	0.0218037	0.2338	0.021496	0.2159	0.00265141	0.231833	0.00810021	0.201025	0.003966	0.20395	0.0228395	0.149225	0.0153765	0.1201		0.42712	0.0201352	0.3493	0.0811959	0.247375	0.0351278	0.1769	0.0113137	0.34288	0.0465213	0.214467	0.0235035	0.1337		0.2134	0.0117	0.13585	0.000919239	0.180625	0.0142345	0.17622	0.0119477	0.173557	0.00630446	0.13
NiO	0.073	0.0129965	0.1038		0.0773		0.0676333	0.0293776	0.0478	0.00635295	0.06445	0.0245366	0.0789	0.0215144	0.0695667	0.0244633	0.0983	0.0388437	0.07845	0.00346482	0.063175	0.0131708	0.0704		0.03164	0.0318928	0.0848	0.0248939	0.033925	0.0162266	0.03	0.0424264	0.05548	0.0208382	0.0442667	0.00768657	0.0702		0.0661	0.039899	0.0595	0.0203647	0.0663	0.0248071	0.07734	0.0207421	0.0637286	0.0167954	0.0533333
MgO	37.2633	0.107858	37.44		35.53		35.6467	0.166533	35.61	0.233024	35.565	0.0494975	35.6133	0.170392	35.6867	0.237978	36.2525	0.456536	36.345	0.0494975	35.86	0.231084	35.62		33.41	0.355949	33.922	0.0794984	35.1675	0.412664	35.035	0.0353553	32.826	0.512279	33.6133	0.119304	34.81		34.5633	0.172143	35.155	0.219203	34.37	0.160357	34.094	0.0712741	35.1486	0.131963	35.24
CaO	0.0340667	0.00631374	<0.01		0.1569		0.128567	0.010514	0.1308	0.0221	0.13105	0.011243	0.1117	0.0216917	0.140533	0.00402658	0.091975	0.0299336	0.1071	0.016122	0.12335	0.00521376	0.1354		0.11534	0.0125882	0.10034	0.0148643	0.08805	0.00739977	0.07665	0.0688015	0.12662	0.00631878	0.125867	0.010815	0.128		0.0846667	0.00993999	0.10935	0.010253	0.122287	0.00990374	0.13536	0.00556129	0.148371	0.029026	0.0833333
Total	100.479	0.482638	99.9002		99.2221		98.9159	0.302718	99.6571	0.471508	99.594	0.179393	100.264	0.0621551	100.398	0.00870651	99.8662	0.37163	99.8426	0.237022	99.0842	0.721182	99.9042		98.6279	0.441365	99.5277	0.843991	99.2201	0.786254	98.6415	0.562291	100.686	0.442599	101.047	0.0524599	99.9443		100.2	0.326014	100.048	0.548503	100.853	0.162301	100.6	0.172308	100.446	0.270765	99.15
A.p.f.u.
Si	1.99838	0.00113978	2		1.99621		1.99778	0.00468512	1.9775	0.0031032	1.97954	0.00479044	1.98786	0.00464509	1.98144	0.00251537	1.99294	0.00689319	1.98065	0.00688898	1.98791	0.0111416	1.99318		2.00763	0.00678758	2.00328	0.00710141	1.99692	0.000355101	1.99768	0.0125609	2.0154	0.00591286	2.01213	0.00185923	1.99726		2.00167	0.00645253	1.99617	0.00143503	1.99779	0.00350501	2.00033	0.0036154	1.9955	0.00443312	1.9717
Ti	2.29927e-05	3.98245e-05	3.29333e-05		0.00109659		0.000425429	0.000298778	0.000595828	0.000400166	0.000709586	0.000267055	0.000338973	0.000335339	0.000212301	0.000211927	0.000337534	0.000187116	0.000848766	8.27342e-05	0.000471743	0.000217369	0.00116706		0.000307653	0.000148184	0.000616354	0.000410915	0	0	0.000156879	3.60001e-05	0.00057948	0.000395384	0.000305958	0.000132823	0.000326117		0.00033566	0.000241486	0.000469348	0.000663758	0.00146827	0.000266685	0.00147142	0.000205531	0.000178898	0.000141639	0.000605384
Cr	0.000690305	0.000649618	0		0.000740579		0.000916547	0.000493317	0.00107513	6.68439e-05	0.00125346	0.00106252	0.00131723	0.000567661	0.00083529	8.54519e-05	0.000397964	0.000376293	0.00223148	2.4778e-05	0.00164338	0.000508642	0.000742162		0.000510037	0.0001829	0.000628865	0.000381306	0.000745294	0.000484316	0.0002877	6.99236e-05	0.000420678	0.00020069	0.000424764	0.000178712	0.00242729		0.000665691	0.000650132	0.000196666	0.000266625	0.00321013	0.000698877	0.00303982	0.000369811	0.0019047	0.0012292	0.00554718
Al	0.00092474	0.000533428	0		0.031303		0.0248414	0.00590351	0.0312139	0.00193768	0.0316608	0.000824137	0.0284832	0.00787267	0.0293001	0.00508949	0.0096735	0.0039371	0.0193514	0.00775525	0.0162239	0.00411368	0.0168814		0.00343476	0.000819811	0.00156847	0.000478382	0.00177194	0.000769494	0.00533508	0.00640184	0.00295641	0.000721411	0.00259567	0.000303862	0.0118081		0.0010454	0.000723078	0.0015417	0.000734739	0.0247012	0.00693266	0.0297743	0.00460946	0.0095562	0.00275736	0.0543635
Fe	0.10661	0.00379555	0.0938149		0.121375		0.120885	0.00256801	0.153403	0.00314174	0.149126	0.000982018	0.149928	0.00352956	0.156328	0.00271041	0.134426	0.00723462	0.13334	0.0061577	0.137723	0.019322	0.150987		0.211549	0.00255146	0.212186	0.0131516	0.172376	0.00925832	0.167175	0.0016868	0.254199	0.00853366	0.236457	0.00202442	0.182773		0.204283	0.00581005	0.186975	0.000797218	0.194489	0.00591896	0.192172	0.00142824	0.180471	0.0013588	0.141604
Mn	0.0079801	0.000710305	0.00439133		0.00569607		0.00450274	7.64684e-05	0.00577058	0.000612872	0.00681125	0.000643154	0.00624452	7.2202e-05	0.0067064	0.000234283	0.00582572	0.000109855	0.00591731	0.000668008	0.00436143	0.000468465	0.00348499		0.0126759	0.000614643	0.0102721	0.00235324	0.00725988	0.00105269	0.00521461	0.000366789	0.0100265	0.00141025	0.00622845	0.000685762	0.00389761		0.00622718	0.000330077	0.00396098	4.80023e-05	0.00522485	0.000416702	0.00510584	0.000352975	0.00503326	0.00018582	0.00379993
Ni	0.0019892	0.00035319	0		0.00213359		0.00187379	0.000818539	0.00132246	0.00017448	0.00178222	0.000674382	0.00216763	0.000592284	0.00191151	0.000672904	0.00270391	0.00106116	0.00216169	9.74386e-05	0.00175402	0.000372387	0.00194019		0.000890901	0.000898157	0.002368	0.000688944	0.000942383	0.00044677	0.00083593	0.00118218	0.00153954	0.000574376	0.00122098	0.000212452	0.00194365		0.00183084	0.00110338	0.00164916	0.000572749	0.00182094	0.000680371	0.00212847	0.000572765	0.00175565	0.000463914	0.00148105
Mg	1.88189	0.00843351	1.9		1.81734		1.82884	0.00191086	1.82589	0.00536627	1.82339	0.00708506	1.81294	0.00727167	1.81695	0.0118483	1.8491	0.0203512	1.85586	0.00421662	1.84409	0.008831	1.81918		1.74501	0.0158472	1.75711	0.0113505	1.81571	0.00781298	1.81731	0.00979271	1.68847	0.017998	1.71806	0.00596481	1.78605		1.77526	0.00563495	1.80401	0.00159275	1.74973	0.00682408	1.73852	0.00238085	1.79403	0.00662094	1.81288
Ca	0.00230711	0.000419172	0		0.0107668		0.00884913	0.000719425	0.00899803	0.00152263	0.00901296	0.00075084	0.00762938	0.00148667	0.00959925	0.000274808	0.00629321	0.00204805	0.00733639	0.00109776	0.00851057	0.0003743	0.0092773		0.00808311	0.000894238	0.00697305	0.00103655	0.00609815	0.000492781	0.00534942	0.00482205	0.00873791	0.00042978	0.00863121	0.000746235	0.00881093		0.00583377	0.000680051	0.00752643	0.000665588	0.00835219	0.000676658	0.00925966	0.000367931	0.0101631	0.00200806	0.00575112
Total	4.00079	0.00168924	4		3.98667		3.98891	0.00221576	4.00576	0.00376257	4.00329	0.00411417	3.9969	0.00140765	4.00328	0.00372378	4.00169	0.00688497	4.00771	0.00308171	4.00269	0.0095721	3.99684		3.99009	0.00686807	3.99501	0.00729057	4.00182	0.000744549	3.99935	0.00936103	3.98233	0.00562168	3.98605	0.00199262	3.9953		3.99714	0.00601202	4.00249	0.000537213	3.98679	0.00165652	3.9818	0.0015019	3.99859	0.00363471	3.99774
Mg#	94.6384	0.202845	95.2476		93.7		93.7999	0.127477	92.25	0.125929	92	0.0188659	92.3156	0.233856	92.3156	0.233856	93.2213	0.400716	93.297	0.303015	93.0559	0.924587	92.3363		89.1866	0.199676	89.2271	0.62932	91.3299	0.459343	91.576	0.0362698	86.9134	0.485977	87.9018	0.127946	90.7		89.6811	0.23954	90.6089	0.0437939	90.0465	0.195715	90.0465	0.195715	90.8598	0.0803164	92.7547
[truncated: 29 more columns]

## Sheet: TableS5.Cpx
Table S5. Clinopyroxene major element composition acquired by EPMA
Lithotype	Chr-peridotite		Grt-peridotite
Sample	Cap18-01		AR20-02b		AR18-10		Mg160-96-1		CdG19-32		CP16-10
Text. Position
	n =	2	n =	3	n =	4	n =	4	n =	1	n =	2
Wt.%	average	1sd	average	1sd	average	1sd	average	1sd	average	1sd	average	1sd
SiO2	54.11	0.367696	54.3333	0.0945163	55.08	0.261151	55.2925	0.35678	54.88		54.79	0.410122
TiO2	0.02375	0.00968736	0.1642	0.0118051	0.12575	0.0283725	0.103375	0.0342626	0.0905		0.04495	0.000353553
Cr2O3	0.00535	0.00756604	1.01703	0.00536128	0.9077	0.0520491	0.505375	0.260098	0.2895		0.0828	0.00212132
Al2O3	0.04605	0.0335876	2.15667	0.0321455	1.72178	0.0905925	1.32915	0.536654	1.3064		0.44095	0.0456084
FeO	4.62	0.169706	2.25667	0.106927	2.135	0.0544671	1.90853	0.430249	2		1.665	0.0777817
MnO	0.23425	0.0726199	0.0808	0.00391535	0.065525	0.00710229	0.0452	0.014957	0.028		0.06665	0.00784889
NiO	0.049	0.0130108	0.0293	0.0209771	0.0489	0.0356811	na		0.0213		0.03695	0.0352846
MgO	14.88	0.19799	15.5867	0.190875	16.36	0.194422	16.7675	0.510645	16.09		17.23	0.0141421
CaO	25.445	0.219203	22.1067	0.115902	22.915	0.104722	23.21	0.865602	23.06		24.845	0.0777817
Total	99.4167	0.256185	99.101	0.0339159	99.3597	0.212157	99.773	0.133318	98.517		99.3475	0.497732
A.p.f.u.
Si	1.75001	0.00504567	1.77791	0.00221315	1.77136	0.0077137	1.77658	0.00618681	1.78599		1.75439	0.00504827
Ti	0.000578097	0.000237871	0.00404064	0.000292742	0.00304125	0.000686084	0.00250057	0.00083769	0.00221479		0.00108241	1.3501e-05
Cr	0.000137182	0.000194005	0.0263121	0.000138106	0.0230802	0.00133537	0.0128721	0.00665659	0.00744883		0.00209635	6.33642e-05
Al	0.00175782	0.00128714	0.0831727	0.00120149	0.0652578	0.00338392	0.0504466	0.020547	0.0501067		0.016637	0.00164453
Fe	0.124968	0.00507896	0.0617546	0.00293479	0.0574191	0.00139051	0.0513467	0.0118519	0.0544314		0.0445817	0.00187744
Mn	0.00641315	0.00196424	0.00223948	0.000109352	0.0017849	0.000193755	0.00123186	0.000413891	0.000771805		0.00180718	0.000204547
Ni	0.0012742	0.000333522	0.000771327	0.00055236	0.00126481	0.000921867	0	0	0.000557625		0.000949707	0.000904517
Mg	0.717451	0.0123527	0.760341	0.00975051	0.784337	0.00888061	0.803053	0.0194014	0.7806		0.822482	0.00311483
Ca	1.64587	0.00774003	1.44676	0.00679242	1.47389	0.00824236	1.49124	0.0441629	1.5009		1.59113	0.012313
Total	4.24846	0.00406722	4.1633	0.00216773	4.18143	0.00724643	4.18926	0.0170058	4.18302		4.23516	0.00582535
Mg#	85.1686	0.296005	92.4889	0.3132	93.1791	0.109817	93.9824	1.42922	93.5		94.8582	0.223867
na. not analyzed

## Sheet: TableS6.Chl
Table S6.Chlorite major element composition acquired by EPMA (36 Oxygens)
Lithotype	Hem-Mag-Chl-peridotite				Mag-Chl-peridotite																						Chr-Chl-peridotite						Chr-peridotite
Sample	PkCa06				Alb18-10				Alb18-11		Alb18-14		Alb18-12				Alb18-09		CdG19-50		CdG19-37				PkCa08		PkCa01				Alb18-03		AR18-11				AR18-01				AR18-07				Cap18-01		AR20-01
Text. Position	Inclusion		Interstitial		Inclusion		Interstitial		Interstitial		Interstitial		Inclusion		Interstitial		Interstitial		Interstitial		Inclusion		Interstitial		Interstitial		Interstitial		Chl-clot		Interstitial		Interstitial		Chl-clot		Interstitial		Chl-clot		Interstitial		Chl-clot		Chl-clot		Chl-clot
	n =	1	n =	5	n =	3	n =	5	n =	7	n =	5	n =	3	n =	4	n =	5	n =	5	n =	2	n =	5	n =	5	n =	7	n =	3	n =	5	n =	5	n =	5	n =	2	n =	5	n =	1	n =	6	n =	3	n =	6
Wt.%	average	1sd	average	1sd	average	1sd	average	1sd	average	1sd	average	1sd	average	1sd	average	1sd	average	1sd	average	1sd	average	1sd	average	1sd	average	1sd	average	1sd	average	1sd	average	1sd	average	1sd	average	1sd	average	1sd	average	1sd	average	1sd	average	1sd	average	1sd	average	1sd
SiO2	31.11		32.2	0.388201	30.72	0.19975	31.05	0.37822	30.8771	0.489582	31.224	0.150765	30.6833	0.160728	30.785	0.76692	30.616	0.430093	32.034	0.61756	32.005	0.417193	31.808	0.49987	33.316	0.723519	32.0086	0.361775	31.91	0.30315	30.796	0.420571	31.722	0.39309	31.642	0.4705	30.97	0.212132	30.594	0.461768	31.4		31.7433	0.359981	30.27	0.735119	31.865	1.02383
TiO2	0.007		0.01346	0.00200699	0.0210667	0.00565184	0.03736	0.0113914	0.0556	0.0127341	0.03034	0.00642207	0.0451667	0.0105699	0.046875	0.0127628	0.03118	0.0192704	0.03724	0.0066793	0.0325	0.0148492	0.01566	0.012638	0.0492	0.00523546	0.0386286	0.0154613	0.05	0.034641	0.08376	0.0143765	0.02218	0.00793013	0.01174	0.00851869	0.04	0.0141421	0.072	0.0178885	0.0284		0.02065	0.0170397	0.1294	0.0146164	0.0444167	0.00976103
Cr2O3	1.0125		1.06662	0.0911669	0.8157	0.130797	0.8965	0.0743044	0.572371	0.0663522	0.72268	0.0464232	1.0908	0.0298501	0.8047	0.0926984	1.00298	0.0515033	1.1401	0.100332	1.4811	0.154008	1.752	0.169322	1.22684	0.197298	2.92143	0.175255	2.88	0.164621	0.93128	0.0916908	1.986	0.336199	2.096	0.105499	1.935	0.374767	1.732	0.142724	2.54		2.265	0.294941	0.951333	0.204688	1.27532	0.588813
Al2O3	16.75		14.796	0.25501	18.73	0.291033	17.84	0.909725	18.5586	0.573162	18.29	0.304302	18.7667	0.24173	18.515	0.785812	18.192	0.439056	14.136	0.498678	14.88	0.46669	14.71	0.552856	15.198	0.476728	13.84	0.518202	13.7033	0.905115	20.184	0.752283	14.514	1.09386	16.48	0.648074	17.105	0.360624	17.292	0.401273	16		17.4433	0.413747	19.2133	1.44084	16.955	0.666776
FeOtot	3.51		2.332	0.0766159	3.09333	0.219621	2.734	0.17672	3.25857	0.27931	2.94	0.114673	2.73	0.0953939	2.8725	0.0910586	2.476	0.135757	3.368	0.231452	3.335	0.176777	3.168	0.0941807	3.768	0.104738	2.84571	0.0692477	2.73	0.174356	2.902	0.0454973	2.738	0.0597495	2.822	0.0909395	2.425	0.26163	2.332	0.210048	2.67		2.79667	0.0393277	2.84667	0.0702377	3.17	0.246252
MnO	0.0151		0.02364	0.0142346	0.0108333	0.0147256	0.0235	0.0114604	0.0311857	0.0128047	0.02026	0.00833205	0.0167667	0.0146644	0.027725	0.0254914	0.01882	0.00354429	0.02786	0.0118728	0.02255	0.0191626	0.01576	0.0165965	0.02976	0.0107323	0.0277286	0.0122523	0.03	0.01	0.02536	0.00941185	0.0311	0.00863916	0.02872	0.0129285	0.015	0.0212132	0.014	0.0114018	0.0314		0.0220833	0.00733905	0.0301333	0.00707272	0.0206667	0.0112074
NiO	0.197		0.21682	0.0148431	0.173933	0.0475525	0.2078	0.011876	0.211686	0.0395474	0.24432	0.019592	0.299333	0.00941081	0.209825	0.0160015	0.19624	0.0280546	0.2405	0.0321605	0.17265	0.00883883	0.20306	0.0301478	0.24712	0.013589	0.196014	0.0363972	0.183333	0.0351188	0.25252	0.0179439	0.21138	0.020462	0.21602	0.0124019	0.215	0.00707107	0.206	0.0364692	0.2091		0.225367	0.0152716	0.243667	0.0136515	0.1705	0.0170493
MgO	33.32		33.452	0.207533	32.24	0.484458	32.1	0.516285	32.2643	0.400743	32.302	0.16053	32.4367	0.312143	32.535	0.351236	32.412	0.276713	33.348	0.231668	32.99	0.0565685	32.948	0.22786	32.784	0.438896	32.6343	0.392507	31.3567	1.0054	31.424	0.362602	32.922	0.188468	32.454	0.404327	32.08	0.424264	32.006	0.158997	33.19		33.285	0.367573	31.57	0.406325	32.1767	0.439302
CaO	0.0167		0.02456	0.0112888	0.0144	0.00423202	0.00484	0.0033441	0.00482857	0.0066765	0.00808	0.00817967	0.00573333	0.00993042	0.008825	0.0104526	0.0066	0.00550227	0.00972	0.00717544	0.0128	0.0181019	0.0093	0.0134507	0.02922	0.0148158	0.0423286	0.0353874	0.0666667	0.0288675	0.01216	0.0154785	0.0087	0.0086741	0.01426	0.00975823	0.01	0	0.012	0.00447214	0.0146		0.00871667	0.00935145	0.0171333	0.00583467	0.00918333	0.00561121
Na2O	0.0037		0.00458	0.0100743	0.0113	0.010591	0.0143	0.0102781	0.00498571	0.00722459	0.00512	0.00472938	0	0	0.013075	0.00719323	0.00448	0.008063	0.00628	0.0062783	0.01775	0.00714178	0.00336	0.00751319	0.0178	0.0121943	0.0147143	0.0118618	0.0466667	0.0057735	0.00124	0.00277272	0.0007	0.00156525	0.0045	0.00806102	0.04	0.0282843	0.006	0.0134164	0		0	0	0.00756667	0.00933613	0.0065	0.0109036
K2O	0.0258		0.01464	0.0147703	0.0049	0.0038223	0.00154	0.00168167	0.00338571	0.00457363	0.0046	0.00371012	0.00813333	0.00325781	0.005975	0.0079588	0.00566	0.00482421	0.01216	0.00603763	0.00635	0.00898026	0.00978	0.00820652	0.02208	0.00983575	0.0192	0.0152347	0.07	0.0173205	0.00354	0.00357603	0.0056	0.00999825	0.00832	0.00850159	0.105	0.0494975	0.032	0.0449444	0		0	0	0.0063	0.00610983	0.00743333	0.00968249
Total	85.9679		84.1523	0.608827	85.8383	0.951387	84.9122	0.777592	85.8449	0.35327	85.7914	0.445619	86.0855	0.199253	85.8281	0.464562	84.9653	0.467495	84.3706	0.885721	84.9657	0.0733977	84.6571	0.153545	86.6881	0.70865	84.5998	0.744313	83.05	1.60851	86.616	0.278536	84.1617	1.01074	85.7777	0.298796	84.97	1.00409	84.324	0.811868	86.0835		87.8102	0.819178	85.2856	0.306358	85.7008	1.06473
A.p.f.u.
Si	5.95862		6.25961	0.0332903	5.87058	0.0267109	5.98131	0.068885	5.90126	0.0805405	5.95735	0.0326201	5.84662	0.0305791	5.88096	0.119756	5.89777	0.0570829	6.25521	0.0756919	6.207	0.0765555	6.19268	0.100478	6.31514	0.0879988	6.2452	0.0430034	6.31989	0.102581	5.80908	0.0767814	6.2038	0.0366026	6.06213	0.0768866	5.98063	0.00351696	5.94735	0.0551834	6.01677		5.95069	0.0251846	5.81444	0.158484	6.09262	0.114666
Ti	0.00100832		0.00196634	0.000281212	0.00303301	0.000844708	0.00540932	0.00165255	0.00799125	0.00182472	0.00435052	0.000907139	0.00647251	0.00151425	0.00673152	0.00181235	0.00452078	0.00280815	0.00546918	0.000983353	0.00474105	0.00216916	0.00229237	0.00185061	0.0070174	0.000776359	0.00565305	0.00221529	0.00750383	0.00533004	0.0118815	0.00203448	0.00326894	0.00119699	0.00168783	0.00122301	0.00581705	0.00209714	0.0105252	0.00259445	0.00409268		0.00289375	0.00236842	0.0186886	0.00206476	0.00639268	0.00142228
Cr	0.153331		0.163886	0.0130471	0.123243	0.0196785	0.136551	0.0114391	0.0864827	0.00986911	0.109011	0.00687964	0.164337	0.0044711	0.121602	0.0145205	0.152774	0.00796833	0.176139	0.0169512	0.22712	0.0237749	0.269691	0.0261043	0.184015	0.0304754	0.450623	0.0256759	0.450906	0.0241823	0.13888	0.0134692	0.307712	0.0562043	0.317557	0.0172156	0.295239	0.0550249	0.266265	0.0224496	0.384819		0.335515	0.0415677	0.144502	0.0312535	0.192607	0.0884515
Al	3.78149		3.39038	0.0522599	4.21872	0.0405832	4.05002	0.189456	4.18105	0.135593	4.11311	0.0611662	4.21495	0.0550836	4.16979	0.190447	4.131	0.106877	3.25369	0.108035	3.40154	0.10907	3.37557	0.125071	3.39642	0.121882	3.18292	0.117032	3.19774	0.18413	4.48777	0.169059	3.34325	0.20381	3.72169	0.149005	3.89382	0.111046	3.96194	0.0612383	3.61374		3.85426	0.0785845	4.34927	0.313848	3.82329	0.180834
Fe3+	0		0.0445974	0.0289606	0.0497945	0.0350164	0.0909571	0.0389802	0.0501228	0.0288266	0.0836266	0.0113026	0.0490426	0.0403643	0.0363317	0.0248927	0.0502547	0.0209671	0.00487154	0.0108931	0.0269868	0.00948703	0.0315342	0.0421061	0.126175	0.0188985	0.0745858	0.0333963	0.16215	0.0677712	0.15612	0.0110628	0.0386049	0.0501638	0.0958046	0.0129399	0.0774882	0.048595	0.0796722	0.0488694	0.0235		0.0565542	0.0369944	0.0915299	0.00513258	0.123039	0.0683463
Fe2+	0.621132		0.33567	0.0336463	0.444636	0.0630611	0.349639	0.0684352	0.471513	0.0628638	0.385454	0.0251063	0.386007	0.054886	0.422646	0.0379823	0.348652	0.0349476	0.568842	0.0578036	0.513929	0.018806	0.492646	0.0659757	0.471325	0.0374867	0.389755	0.0383651	0.289868	0.0734494	0.301682	0.0148922	0.410198	0.0596956	0.356419	0.0263147	0.31401	0.0879371	0.299265	0.0429931	0.404379		0.381952	0.0407023	0.365735	0.015199	0.384288	0.109398
Mn	0.00244982		0.00389065	0.00234594	0.0017498	0.00238292	0.00383914	0.00187243	0.00504601	0.00206481	0.0032747	0.00134342	0.00270591	0.00236658	0.00449924	0.00414998	0.0030691	0.000562464	0.00459274	0.00191905	0.00370335	0.00314538	0.00260019	0.00274026	0.0047887	0.0017617	0.00458854	0.00203516	0.00505079	0.00176304	0.00405014	0.00149807	0.0051603	0.00147144	0.00466758	0.00211231	0.00244078	0.00345179	0.0023027	0.00186954	0.00509653		0.00350804	0.00117472	0.00490132	0.00114242	0.00335194	0.00181682
Ni	0.0303492		0.033909	0.0023996	0.0266874	0.00704781	0.0321959	0.00181115	0.0325305	0.00600768	0.0374907	0.00296376	0.0458769	0.00145052	0.0322409	0.0024131	0.0303952	0.00422551	0.0377728	0.00501452	0.0269315	0.00135989	0.0317972	0.00471634	0.0376742	0.00191467	0.03075	0.00566498	0.0291636	0.00529956	0.0383123	0.00270887	0.0332494	0.00318261	0.0332957	0.00205064	0.0333916	0.000849955	0.0322018	0.00561239	0.0322272		0.0339803	0.00226256	0.0376408	0.00200121	0.0262285	0.00260641
Mg	9.51349		9.69461	0.0861204	9.18375	0.0553706	9.21788	0.146931	9.19225	0.0938539	9.18711	0.0225635	9.21357	0.0871871	9.26555	0.0638464	9.30784	0.0678976	9.70795	0.0620643	9.53757	0.00966291	9.56218	0.0627669	9.26419	0.0636562	9.49183	0.0952292	9.25507	0.178165	8.83612	0.0925291	9.59943	0.174935	9.26876	0.0971702	9.23462	0.0534484	9.27584	0.110487	9.48049		9.30213	0.122012	9.03961	0.143016	9.17362	0.110369
Ca	0.00342733		0.00511966	0.00235205	0.00295255	0.000891131	0.00100067	0.000696837	0.000985573	0.0013609	0.00165309	0.00167236	0.00117056	0.00202747	0.00180845	0.00214643	0.00135922	0.00112699	0.00202859	0.0014956	0.00265861	0.00375984	0.00194016	0.00280624	0.00594374	0.00302278	0.00884402	0.00742519	0.0142148	0.00641494	0.00245491	0.00312537	0.00180384	0.00178859	0.00293033	0.00201503	0.00206924	1.53903e-05	0.00249634	0.00091438	0.00299765		0.0017603	0.00189748	0.00352852	0.00121205	0.00187631	0.001136
Na	0.00274826		0.00346689	0.00762722	0.00832253	0.00778114	0.0106777	0.00768672	0.00370343	0.00536884	0.00378877	0.00349314	0	0	0.00967019	0.00528687	0.00336131	0.00605365	0.00475477	0.00478377	0.0133517	0.00538071	0.00253863	0.00567654	0.0130385	0.00889247	0.0111241	0.00893441	0.035859	0.00464512	0.000910023	0.00203487	0.000534622	0.00119545	0.00336144	0.00603091	0.0298775	0.0209595	0.0046046	0.0102962	0		0	0	0.00564883	0.00698072	0.00478876	0.00801948
K	0.0126062		0.00723876	0.00725787	0.00239848	0.00187238	0.000757496	0.000828634	0.00164689	0.00222145	0.00223473	0.00179932	0.00395373	0.001584	0.00289874	0.00384933	0.00278577	0.00238269	0.00607313	0.00304413	0.0031401	0.00444077	0.00486019	0.00408111	0.0106462	0.00472177	0.00954464	0.00757981	0.0354336	0.00910447	0.00170208	0.00171798	0.00281977	0.00506256	0.00405483	0.00413373	0.0516372	0.024	0.0160497	0.0227214	0		0	0	0.00309235	0.00300342	0.00361308	0.00471893
OH*	16		16	0	16	0	16	0	16	0	16	0	16	0	16	0	16	0	16	0	16	0	16	0	16	0	16	0	16	0	16	0	16	0	16	0	16	0	16	0	16		16	0	16	0	16	0
Total	36.0806		35.9443	0.0405769	35.9359	0.0484555	35.8802	0.0549181	35.9346	0.0414884	35.8884	0.0164224	35.9347	0.054776	35.9547	0.0335125	35.9338	0.0281751	36.0274	0.0431338	35.9687	0.0131774	35.9703	0.0705493	35.8364	0.0236748	35.9054	0.0467772	35.8029	0.0896398	35.789	0.0147474	35.9498	0.0698146	35.8724	0.0173581	35.921	0.0804017	35.8985	0.0755625	35.9681		35.9232	0.0502066	35.8786	0.00471729	35.8357	0.0917554
Mg#(Fetot)	93.9		96.2253	0.13445	94.8926	0.343242	95.4414	0.239853	94.6295	0.483003	95.1424	0.167974	95.4918	0.109942	95.2796	0.179608	95.8908	0.211126	94.4217	0.475848	94.6335	0.260517	94.8047	0.282755	93.9406	0.226192	95.336	0.0954718	95.3414	0.294869	95.0738	0.0800239	95.5336	0.10861	95.3472	0.189285	95.9347	0.369515	96.0734	0.345202	95.6816	0	95.4978	0.0869601	95.1836	0.169788	94.7634	0.384115

## Sheet: TableS7.Grt
Table S7.Garnet major element composition acquired by EPMA
Lithotype	Grt-peridotite
Sample	AR20-02b				AR18-10				Mg160-96-1
Text. Position	core		rim		core		rim		core*		rim
	n =	3	n =	3	n =	1	n =	1	n =	4	n =	5
Wt.%	average	1sd	average	1sd	average	1sd	average	1sd	average	1sd	average	1sd
SiO2	42.1667	0.195021	41.87	0.06245	42.04		42.08		42.135	0.156738	42.396	0.431022
TiO2	0.186667	0.0208167	0.186667	0.011547	0.2203		0.2352		0.079325	0.00683343	0.06938	0.0113731
Cr2O3	1.25	0.0173205	1.40667	0.0057735	1.54		1.5		2.1475	0.196193	2.008	0.179081
Al2O3	23.28	0.130767	23.2733	0.0763763	23.59		23.6		22.6075	0.0485627	22.644	0.255402
FeO	8.27	0.0264575	8.69	0.0793725	7.69		7.9		10.4475	0.247032	10.014	0.461227
MnO	0.396667	0.0251661	0.446667	0.0152753	0.333		0.3588		0.4724	0.02699	0.45748	0.052995
NiO	0.01	0.0173205	0.00666667	0.011547	0.0081		0.0146		n.a.		n.a.
MgO	20.0633	0.196554	19.7167	0.0404145	20.91		20.8		18.1425	0.207264	18.38	0.463249
CaO	4.83667	0.0416333	4.51667	0.0321455	5.04		4.88		5.6175	0.13326	5.032	0.549518
Total	100.503	0.261024	100.15	0.0964365	101.371		101.368		101.649	0.130703	101.001	0.484553
A.p.f.u.
Si	2.90644	0.00607975	2.90579	0.00546518	2.86778		2.87392		2.9005	0.00524205	2.9318	0.0373573
Ti	0.00967741	0.00110337	0.00974184	0.000598518	0.011301		0.0120797		0.00410601	0.00034751	0.00360869	0.000598575
Cr	0.0681207	0.000916247	0.0771839	0.000271387	0.0830577		0.0809964		0.116875	0.0105986	0.109783	0.00979275
Al	1.89121	0.0156904	1.9036	0.00529964	1.89656		1.89962		1.83418	0.00692074	1.84543	0.0159471
Fe	0.476711	0.000694349	0.504354	0.00446903	0.438698		0.451213		0.601463	0.0149131	0.57918	0.0283848
Mn	0.02316	0.00150934	0.0262557	0.000882304	0.0192404		0.0207557		0.0275445	0.0015839	0.0268091	0.00324099
Ni	0.000556151	0.000963282	0.000372017	0.000644353	0.000444495		0.00080214		0	0	0	0
Mg	2.06158	0.0154379	2.03987	0.00391862	2.12641		2.11773		1.86182	0.0213635	1.89461	0.0396819
Ca	0.666754	0.00394977	0.626916	0.00468094	0.687613		0.666575		0.773391	0.0178502	0.695766	0.0742069
Total	8.10421	0.00529783	8.09408	0.00284535	8.13111		8.12369		8.11987	0.0052865	8.08699	0.035603
Xpyrope	0.638615		0.637979		0.649888		0.650354		0.570372		0.592739
Xgrossular	0.20654		0.196071		0.210153		0.204705		0.23693		0.217674
Xalmandine	0.147671		0.157739		0.134078		0.138567		0.184259		0.1812
Xspessartine	0.00722609		0.00827958		0.00591517		0.00641495		0.00851012		0.00845831
Mg#	81.2192		80.1765		82.8974		82.4358		75.5829		76.5873
*analysis only indicative

## Sheet: TableS8.Am
Table S8.Amphibole major element composition acquired by EPMA
Lithotype	Hem-Mag-Chl-per.		Mag-Chl-peridotite																Chr-Chl-peridotite				Chr-peridotite								Grt-peridotite
Sample	PkCa06		Alb18-10		Alb18-14		Alb18-09				CdG19-50		CdG19-37				PkCa08		PkCa01		Alb18-03		AR18-11				AR18-07				Cap18-01		Cap18-03				CP16-10				AR20-02b		AR18-10				Mg160-96-1		CdG19-32
Amphibole type	Mg-anthophylite		Mg-anthophylite		Tremolite		Mg-anthophylite		Tremolite		Tremolite		Mg-anthophylite		Tremolite		Tremolite		Mg-anthophylite		Mg-hornblende		Tremolite		Mg-hornblende		Tremolite		Mg-hornblende		Tremolite		Tremolite		Trem-horblende		Tremolite		Trem-horblende*		Parg-hornblende		Mg-hornblende		Pargasite*		Mg-hornblende		Tremolite
	n =	4	n =	1	n =	5	n =	1	n =	4	n =	3	n =	2	n =	1	n =	5	n =	1	n =	3	n =	2	n =	5	n =	4	n =	3	n =	5	n =	3	n =	2	n =	3	n =	2	n =	8	n =	3	n =	2	n =	4	n =
Wt.%	average	1sd	average	1sd	average	1sd	average	1sd	average	1sd	average	1sd	average	1sd	average	1sd	average	1sd	average	1sd	average	1sd	average	1sd	average	1sd	average	1sd	average	1sd	average	1sd	average	1sd	average	1sd	average	1sd	average	1sd	average	1sd	average	1sd	average	1sd	average	1sd	average
SiO2	57.6675	0.696916	57.91		57.01	0.243824	57.72		57.2125	0.336093	57.9367	0.41501	57.06	0.127279	58.26		58.67	0.319609	57.7		50.53	1.14162	57.58	0.46669	51.104	1.63862	54.255	0.378814	50.42	0.034641	57.062	0.272066	55.0067	0.439242	53.09	0.579828	55.1433	0.915114	53.11	0.494975	44.2675	1.18249	45.3433	0.782581	42.305	0.813173	46.9925	0.467574	54.28
TiO2	0.00515	0.00442757	0.0203		0.0254	0.0103392	0.0125		0.0462	0.00795655	0.0359667	0.0202791	0.0052	0.00735391	0.0137		0.06852	0.0075807	0.0181		0.3802	0.084221	0.0283	0.00735391	0.07304	0.0206616	0.0665	0.0102072	0.0798	0.0181626	0.0924	0.0353842	0.0986667	0.0229073	0.1541	0.0124451	0.221633	0.105627	0.34715	0.0449013	0.3535	0.0671547	0.4825	0.0538443	0.19255	0.0656902	0.54565	0.0161519	0.1117
Cr2O3	0.01615	0.0229186	0.0502		0.06504	0.026721	0.0301		0.0746	0.0714549	0.0531667	0.0381961	0.0231	0.00565685	0.0259		0.07526	0.021218	0.0206		0.410333	0.179819	0.1395	0.0039598	0.94722	0.169636	0.67565	0.10683	0.691433	0.0840117	0.18502	0.131468	0.0967	0.0248936	0.2068	0.026163	0.1542	0.0638162	0.71235	0.117309	1.12589	0.228787	1.4098	0.112138	1.43785	0.0737512	1.6125	0.0888351	0.6854
Al2O3	0.075425	0.0430101	0.7222		1.59234	0.247661	0.6642		1.72093	0.243435	0.410433	0.3399	0.07	0.0528916	0.3801		0.759	0.260161	0.0332		8.52667	1.00818	0.9762	0.350866	6.272	1.12897	3.93	0.355434	6.86	0.131149	1.47838	0.666922	4.03333	0.315331	5.255	0.72832	3.77333	0.775263	5.84	0.494975	13.395	2.00499	11.16	0.252389	16.49	0.0424264	11.5725	0.256564	1.42595
FeOtot	3.3	0.133915	4.24		1.99	0.0484768	4.59		1.84	0.143062	1.86667	0.293655	5.64	0.169706	1.72		2.508	0.0668581	7.76		2.91667	0.15695	1.82	0.212132	3.144	0.309968	2.43	0.0454606	2.69667	0.011547	2.194	0.757053	2.21333	0.178979	2.655	0.120208	2.06667	0.0404145	2.21	0.0424264	3.58625	0.254106	3.35667	0.290057	3.64	0.113137	2.9675	0.234005	2.035
MnO	0.1568	0.0157742	0.1414		0.08714	0.00434776	0.165		0.066525	0.0125088	0.0697333	0.0332064	0.18785	0.0265165	0.1252		0.0733	0.0175663	0.2144		0.0670333	0.0075295	0.05635	0.000212132	0.06916	0.00349113	0.077825	0.00413148	0.0775	0.00395095	0.08	0.0311882	0.0521667	0.00843584	0.06065	0.0269408	0.0537667	0.0168007	0.05315	0.0053033	0.0739625	0.0108973	0.0770667	0.00658964	0.12745	0.0195869	0.053575	0.00609009	0.065
NiO	0.0849	0.0122591	0.085		0.1261	0.0310537	0.0608		0.11875	0.0502669	0.132233	0.0020108	0.02665	0.0143543	0.0581		0.08986	0.0221175	0.0067		0.0883333	0.0274839	0.10625	0.00106066	0.0992	0.0184502	0.0843	0.0155416	0.0826	0.0358067	0.09988	0.0124987	0.114833	0.0260256	0.09165	0.0173241	0.118367	0.00985918	0.08355	0.0109602	0.087925	0.0407786	0.119133	0.0523	0.08035	0.061589	0.12325	0.0167088	0.06315
MgO	37.055	0.466083	34.4		22.732	0.202163	34.35		22.715	0.215174	22.9667	0.257164	34.46	0.0707107	23.32		22.53	0.172627	33.04		19.8	0.483839	23.14	0.0282843	20.67	0.555113	22.1525	0.443875	20.1033	0.149778	23.47	2.2128	21.3567	0.166233	21.075	0.205061	20.8433	0.382797	20.49	0.0141421	17.5663	0.68673	18.4667	0.40612	16.125	0.106066	18.9925	0.365912	16.13
CaO	0.03635	0.0111219	0.122		12.934	0.0861974	0.1398		12.955	0.0732575	12.8933	0.0472582	0.08615	0.0624375	12.09		13.036	0.14639	0.0935		12.33	0.072111	13.01	0.155563	12.538	0.0653452	12.6375	0.235991	12.2967	0.085049	11.936	2.54787	13.42	0.0360555	13.4	0.0282843	13.01	0.0360555	12.975	0.0212132	12.3038	0.208322	11.85	0.150997	11.95	0.0707107	12.1475	0.32541	21.275
Na2O	0.00615	0.0123	0		0.0353	0.0274628	<0.01		0.036075	0.0168755	0.150667	0.106206	0.02035	0.0287792	0.1615		0.08478	0.0254129	<0.01		1.2857	0.1738	0.30095	0.0873277	1.37218	0.1911	n.a.		1.36243	0.0411947	0.15822	0.0803507	0.128067	0.0168245	0.16215	0.040093	0.2157	0.0374063	0.3753	0.0576999	2.5175	0.254207	2.35333	0.0351188	2.67	0.0848528	2.0675	0.209821	0.8358
K2O	0.006175	0.00644328	0.0113		0.00618	0.00395563	0.0115		0.005025	0.0045522	0.0249667	0.0133665	<0.01	0	0.0321		0.02016	0.00646514	0.0087		0.105167	0.0249308	0.027	0.00381838	0.38638	0.201796	n.a.		0.4306	0.0641402	0.04844	0.0217577	0.0484333	0.0172628	0.09045	0.000919239	0.0452	0.0280148	0.05855	0.0013435	0.495025	0.156341	0.570767	0.07741	0.0826	0.0258801	n.a.		<0.01
Cl	0.0066	0.00598721	0.0069		<0.01	0.00395942	<0.01		<0.01	0.00262298	0.0110667	0.00697878	<0.01	0.00148492	<0.01		n.a.		<0.01		0.0101667	0.00960069	n.a.		n.a.		n.a.		0.0153333	0.00436616	n.a.		n.a.		n.a.		0.0558	0.00365923	0.0911	0.00947523	0.119462	0.0566009	0.029	0.0239157	0.09835	0.00657609	n.a.		0.0127
Total	98.4163	0.359948	97.7094		96.6065	0.583109	97.7471		96.7929	0.221133	96.5516	0.560386	97.5804	0.221254	96.1867		97.915	0.067031	98.8958		96.4503	0.103277	97.1847	0.0482954	96.6752	0.309044	96.3094	0.153173	95.1165	0.486855	96.8044	0.228351	96.5689	0.261332	96.2408	0.15917	95.7013	0.249353	96.3462	0.282418	95.8921	1.63977	95.2183	1.01703	95.1992	0.81586	97.075	0.358069	96.9197
A.p.f.u.
Si	7.62213	0.0570766	7.71309		7.8644	0.0355859	7.69897		7.86809	0.0300914	7.98867	0.0421155	7.66935	0.00272571	8.03033		7.98671	0.0325126	7.7074		7.08453	0.134053	7.90001	0.05615	7.19328	0.174797	7.54973	0.0328316	7.1916	0.0254524	7.84872	0.0228807	7.62402	0.0619882	7.42304	0.0823647	7.69768	0.0951811	7.40782	0.0779932	6.37884	0.166474	6.56175	0.0386551	6.12864	0.0537401	6.6154	0.048342	7.72152
Ti	0.000511146	0.000437637	0.00203308		0.00263519	0.00107419	0.00125372		0.00477736	0.000820344	0.00372781	0.00210411	0.000526247	0.000744225	0.00141993		0.00701295	0.000767138	0.001818		0.0401053	0.00899971	0.00291925	0.000755769	0.00774382	0.00223266	0.00695815	0.00106798	0.00855369	0.0019123	0.00955788	0.00365681	0.0102811	0.00237702	0.0162014	0.00130561	0.0232967	0.0111615	0.0364064	0.00466526	0.038291	0.00715461	0.0524654	0.00529282	0.0209396	0.0069372	0.0577608	0.00171826	0.0119492
Cr	0.00169525	0.00241303	0.00528593		0.00708669	0.00289646	0.00317406		0.00811313	0.00777692	0.00579259	0.00416758	0.00245517	0.000605701	0.00282231		0.00809806	0.00227938	0.00217541		0.0455219	0.0200227	0.0151315	0.000444604	0.105535	0.0195945	0.0743535	0.0119616	0.0779664	0.00947843	0.0201328	0.0143286	0.0105945	0.00271759	0.022859	0.00288802	0.0170361	0.00710805	0.0785425	0.0128406	0.12815	0.0253301	0.161407	0.0147015	0.164736	0.0101692	0.179489	0.0104764	0.0770848
Al	0.0117576	0.00670912	0.113383		0.258815	0.0396472	0.104429		0.279019	0.0398874	0.0668015	0.055347	0.0110981	0.00840052	0.0617556		0.121838	0.0419875	0.0052274		1.40963	0.171555	0.157903	0.0569008	1.04195	0.194708	0.644712	0.0596696	1.15331	0.0183905	0.239845	0.10828	0.658917	0.0510549	0.866067	0.119884	0.621261	0.129833	0.960103	0.080218	2.27249	0.318127	1.90417	0.06288	2.81617	0.036685	1.92045	0.0490691	0.239103
Fe3+	0.0729478	0.00298602	0.0944438		0.0459055	0.000902677	0.102389		0.0423186	0.00328906	0.043026	0.0065886	0.126773	0.00357694	0.0396483		0.0570972	0.00152356	0.173351		0.068401	0.00392401	0.0417626	0.00490906	0.0740661	0.00780273	0.0565518	0.00115303	0.064326	0.000482816	0.0504397	0.0172556	0.0513026	0.0041309	0.0620819	0.00280002	0.0482519	0.00114537	0.0515504	0.000927337	0.0864174	0.00597996	0.0812063	0.00637622	0.0882107	0.00366328	0.0698631	0.00547768	0.0484101
Fe2+	0.291791	0.0119441	0.377775		0.183622	0.00361071	0.409555		0.169274	0.0131562	0.172104	0.0263544	0.507093	0.0143077	0.158593		0.228389	0.00609423	0.693405		0.273604	0.015696	0.16705	0.0196362	0.296265	0.0312109	0.226207	0.00461213	0.257304	0.00193127	0.201759	0.0690225	0.20521	0.0165236	0.248328	0.0112001	0.193008	0.00458148	0.206202	0.00370935	0.34567	0.0239198	0.324825	0.0255049	0.352843	0.0146531	0.279452	0.0219107	0.19364
Mn	0.0175526	0.0017498	0.0159508		0.0101815	0.000521979	0.0186401		0.00774751	0.00145116	0.00813207	0.00383167	0.0213815	0.00297847	0.0146159		0.00845157	0.00202645	0.0242557		0.00796067	0.000899204	0.00654802	3.1182e-05	0.00824836	0.000464214	0.00917246	0.000494676	0.00936131	0.000449716	0.00931682	0.00361935	0.00612472	0.000999643	0.00718191	0.00318908	0.00635997	0.00200487	0.00627836	0.000618902	0.00903511	0.00139153	0.00945033	0.000874802	0.0156517	0.00256696	0.00638843	0.000731368	0.00782979
Ni	0.00902079	0.00126709	0.00910434		0.0139824	0.00341057	0.00652176		0.0131325	0.00554864	0.0146626	0.000197236	0.00288203	0.00155694	0.00644012		0.00983984	0.00243577	0.000719717		0.00996009	0.00310296	0.011723	0.000105334	0.0112195	0.00200725	0.00943683	0.00176599	0.00946617	0.00408196	0.0110469	0.00137349	0.0127964	0.00288029	0.010305	0.00194614	0.0132861	0.00106892	0.00937084	0.00121804	0.0101493	0.00460595	0.0139015	0.00623602	0.00932424	0.007078	0.013956	0.00191832	0.00721207
Mg	7.3003	0.118697	6.82889		4.6737	0.0268676	6.82889		4.65598	0.0430104	4.71986	0.0343451	6.90334	0.00122014	4.79081		4.57119	0.0290233	6.57793		4.13754	0.0859586	4.73193	0.0105041	4.33658	0.0851418	4.59435	0.0834819	4.27367	0.0183424	4.81077	0.441949	4.41186	0.0391473	4.39192	0.0434987	4.33659	0.0608835	4.25962	0.00220884	3.7733	0.162401	3.98287	0.0427474	3.48192	0.0134969	3.98495	0.0691676	3.41991
Ca	0.00514366	0.00156256	0.0174083		1.91147	0.011461	0.0199772		1.90872	0.0110707	1.90467	0.0158058	0.0124137	0.009014	1.7853		1.90119	0.0237407	0.0133803		1.85212	0.0124021	1.91229	0.0209583	1.89111	0.022101	1.88404	0.0381856	1.879	0.0085777	1.75956	0.3783	1.9927	0.0040685	2.00722	0.00458649	1.94575	0.011763	1.93884	0.00551343	1.89983	0.053561	1.83756	0.0433869	1.85478	0.00841479	1.83211	0.0505572	3.2423
Na	0.0015758	0.00315159	0		0.00942127	0.00732309	0		0.00961694	0.00449307	0.0403211	0.0284574	0.0053096	0.00750891	0.0431549		0.0223807	0.00674114	0		0.349591	0.0484216	0.0800589	0.0233074	0.374817	0.0548115	n.a.		0.376703	0.0099106	0.0422115	0.0214134	0.034408	0.00448868	0.0439512	0.0108599	0.0584032	0.010337	0.101472	0.0154794	0.703354	0.0714482	0.660281	0.0107208	0.750057	0.0316726	0.564215	0.0566919	0.230539
K	0.00104251	0.00108699	0.00191983		0.00108984	0.000701952	0.00195665		0.000880985	0.00079648	0.00438956	0.00235192	0	0	0.00564387		0.003501	0.0011241	0.00148238		0.0188198	0.00451656	0.00472498	0.000663547	0.0695781	0.0365399	n.a.		0.0783143	0.0113578	0.00850659	0.00383334	0.00856136	0.00304803	0.0161319	0.000161137	0.00806316	0.00501263	0.010417	0.000226442	0.0909703	0.0284745	0.105276	0.0133149	0.0152403	0.00462332	n.a.		0
H	1.99852	0.00134374	1.99844		1.99933	0.000926334	1.99928		1.99949	0.000609951	1.99741	0.0016372	1.99976	0.000338676	2		2	0	1.99989		1.99759	0.00227169	2	0	2	0	2	0	1.9963	0.00104653	2	0	2	0	2	0	1.9868	0.000884946	1.97847	0.00221361	1.97076	0.0139376	1.99284	0.00598419	1.97586	0.00136215	2	0	1.99695
Cl	0.00148031	0.00134374	0.0015574		0.000673784	0.000926334	0.000723325		0.000511689	0.000609951	0.00259051	0.0016372	0.00023948	0.000338676	0		n.a.		0.000113182		0.00241027	0.00227169	n.a.		n.a.		n.a.		0.00370431	0.00104653	n.a.		n.a.		n.a.		0.0132014	0.000884946	0.0215318	0.00221361	0.0292445	0.0139376	0.00715664	0.00598419	0.0241388	0.00136215	n.a.		0.00305255
Total	15.3355	0.055977	15.1793		14.9823	0.0202675	15.1958		14.9677	0.0160139	14.9722	0.0268407	15.2626	0.0030213	14.9405		14.9257	0.0176503	15.2011		15.2978	0.0560337	15.0321	0.0371005	15.4104	0.105605	15.0555	0.0111477	15.3796	0.0269186	15.0119	0.0283903	15.0268	0.0391612	15.1153	0.0237837	14.969	0.0239973	15.0666	0.0341879	15.7365	0.0492912	15.6952	0.0114703	15.6985	0.0489432	15.524	0.0616165	15.1995
Mg# (Fetot)	95.24	0.229764	93.5322	0	95.3189	0.085214	93.0261	0	95.6533	0.331616	95.6446	0.626407	91.5904	0.215969	96.0265	0	94.1217	0.155939	88.3574		92.3598	0.546862	95.7753	0.466824	92.1256	0.897486	94.2013	0.140154	93.0008	0.0614508	95.1045	1.06297	94.5073	0.395941	93.3977	0.339145	94.7284	0.186173	94.2942	0.0995747	89.7052	0.936813	90.7544	0.58888	88.7587	0.37574	91.9477	0.463604	93.3903
*symplectite; **interstitial grain and symplectites. XFe3+ fixed at 0.2
[truncated: 1 more columns]

## Sheet: TableS9.Mag-Chr-Spl
Table S9.Major and trace element composition of magnetite-chromite-spinel.
Lithotype			Hem-Mag-Chl-peridotite				Mag-Chl-peridotite
Sample			PkCa06				Alb18-10								Alb18-10		Alb18-11				Alb18-14								Alb18-12				Alb18-09				CdG19-50				CdG19-37		CdG19-37				PkCa08
Oxide type			Magnetite				Magnetite								Spinel		Magnetite				Magnetite								Magnetite				Magnetite				Magnetite				Magnetite		Magnetite				Magnetite
Text. Position			Inclusion		Subh. grain		Inclusion		Inc.-rich core		Inc.-poor rim		Interstitial		Exsolution		Inc.-rich core		Inc.-poor rim		Inclusion		Inc.-poor core		Inc.-poor rim		Interstitial		Incluision		Interstitial		Incluision in Ol, Opx		Interstitial		Inclusion		Subh. Grain		Inclusion		Grain core		Grain rim		Inclusion		Interstitial
			n=12		n=11		n=4		n=7		n=6		n=2		n=3		n=4		n=9		n=18		n=4		n=8		n=3		n=9		n=8		n=6		n=5		n=2		n=3		n=12		n=5		n=5		n=4		n=10
EPMA			av	sd	av	sd	av	sd	av	sd	av	sd	av	sd	av	sd	av	sd	av	sd	av	sd	av	sd	av	sd	av	sd	av	sd	av	sd	av	sd	av	sd	av	sd	av	sd	av	sd	av	sd	av	sd	av	sd	av
TiO2			0.172383	0.493999	0.0433364	0.0147082	0.30215	0.0802532	0.387157	0.022608	0.431217	0.0211036	0.39685	0.0255266	0.138167	0.0878937	0.683625	0.024754	0.691756	0.0181457	0.318878	0.0181327	0.35015	0.019692	0.33115	0.0187354	0.304533	0.0090124	0.504722	0.0309239	0.496413	0.0078612	0.403683	0.0240373	0.41654	0.00879562	0.43715	0.0532451	0.514567	0.00635164	0.251108	0.104532	0.37498	0.0112651	0.39488	0.00685544	2.15	0.31273	2.009
Cr2O3			5.36417	1.80239	6.94818	0.125445	4.5725	2.29893	8.18286	0.0711136	8.32167	0.0793515	8.325	0.318198	11.8433	2.63699	5.85	0.011547	5.93889	0.0666041	6.86556	1.18867	5.7925	0.0736546	7.61125	1.56606	5.86	0.274955	14.6611	2.2974	14.3388	2.23177	12.1433	0.826309	13.668	0.646854	2.62	0.79196	5.08667	0.0602771	10.0952	5.13801	14.3	0.208926	16.486	0.358441	22.04	5.331	24.462
FeOtot			81.9625	2.61536	80.5509	0.34518	84.71	3.33941	79.31	0.977531	79.4267	0.184029	79.15	0.46669	10.65	6.88688	82.425	0.190526	82.4156	0.565975	81.1544	1.95827	83.045	0.262107	80.2763	2.0599	83.4433	0.317228	72.2544	2.49429	72.905	2.13643	72.1783	1.0608	71.548	0.558095	88.135	0.629325	85.3867	0.130512	79.5792	6.1229	75.636	0.16456	72.842	0.646274	65.6425	4.60318	64.375
MnO			0.266	0.0948651	0.269691	0.0145708	0.266425	0.0674677	0.358457	0.0141638	0.361117	0.0114386	0.35845	0.0109602	0.138667	0.0186966	0.24845	0.0107174	0.256	0.0130875	0.32355	0.0213699	0.30405	0.0166296	0.336275	0.0238808	0.278933	0.0219619	0.483089	0.0541472	0.49185	0.0293139	0.283017	0.0351318	0.3151	0.0110073	0.06395	0.0313248	0.205	0.0089202	0.2461	0.098035	0.31492	0.0138743	0.36546	0.021006	0.47345	0.076291	0.50342
MgO			4.082	1.48185	4.57364	0.411103	2.4475	0.663495	4.38	0.085049	4.46833	0.109803	4.48	0.0282843	23.0367	0.402161	2.475	0.0568624	2.48889	0.0720147	2.77778	0.67339	3.015	0.0645497	3.13375	0.10862	2.05	0.147309	3.74778	0.836597	3.72625	0.315184	3.985	0.534144	3.73	0.0620484	0.6522	0.157685	1.4033	0.0735331	1.92187	0.589438	2.4	0.0891628	2.628	0.0363318	2.03	0.146287	1.916
Al2O3			0.532783	0.201325	0.621455	0.0289097	0.7246	0.698738	1.64249	0.0651576	1.929	0.0880435	1.67035	0.153937	56.3033	1.90004	0.64125	0.0210495	0.617667	0.0219056	1.42209	0.353409	1.05855	0.0844577	1.74744	0.485788	1.0148	0.117337	2.87333	0.669925	3.0625	0.124068	2.84888	0.836646	3.26	0.117686	0.09215	0.0173241	0.270933	0.0397306	0.325625	0.304005	0.5927	0.0255189	0.74282	0.0374884	1.74282	0.220568	1.29417
NiO			1.04183	0.334377	1.07243	0.0284289	0.753425	0.114102	0.762257	0.0375716	0.7479	0.0286691	0.71975	0.0160513	0.1041	0.0389385	0.791225	0.0180963	0.781733	0.022043	0.826178	0.0900469	0.713275	0.0240379	0.818163	0.0721931	0.75	0.0442297	0.947556	0.0995085	0.919125	0.0160171	0.771567	0.0331767	0.7363	0.0295072	0.4756	0.0564271	0.705067	0.0191001	0.650908	0.042264	0.69426	0.0169999	0.67054	0.0381307	0.50335	0.0381877	0.51999
ZnO			0.050325	0.0544697	0.0554727	0.0310396	0.014225	0.0208941	0.0407	0.0191371	0.0594	0.0433852	0.0121	0.00325269	1.40333	0.0763763	0.060425	0.0581103	0.0437333	0.0294113	0.0296222	0.0239095	0.035925	0.0360018	0.0143125	0.0129972	0.0402	0.0530286	0.0827778	0.0299199	0.0701875	0.027021	0.0575	0.0263732	0.11264	0.0566955	<0.01	0.00417193	0.0770667	0.0387268	0.075475	0.0403236	0.101	0.0282159	0.07928	0.0298026	0.263275	0.0686504	0.34357
Total			93.4944	0.576351	94.1471	0.610686	93.811	0.465446	95.0693	0.968736	95.7545	0.199112	95.1176	0.0438406	103.627	2.05776	93.2019	0.161602	93.2514	0.592785	93.7317	0.69359	94.3293	0.418135	94.2774	0.362826	93.7727	0.214377	95.5616	0.684729	96.0153	0.542025	92.7111	0.769014	93.7935	0.204794	92.5675	0.0671044	93.6801	0.151499	93.1595	0.432839	94.4269	0.191506	94.2213	0.451637	94.8455	0.859856	95.4232
A.p.f.u.
Ti			0.00498439	0.0144049	0.00120108	0.000413452	0.00850254	0.00215112	0.0105934	0.000652829	0.0116943	0.000570866	0.0108405	0.000685449	0.00258401	0.00163199	0.0194276	0.000726345	0.0196498	0.000554212	0.00895736	0.000437699	0.00976757	0.00051021	0.0092178	0.000536845	0.00861509	0.000258107	0.0137965	0.00093677	0.0134896	0.000239405	0.0113215	0.000645395	0.0115636	0.000267111	0.0127077	0.00151857	0.0146953	0.000163661	0.00718614	0.00296776	0.0105764	0.000323312	0.0111471	0.000191407	0.0606342	0.00875563	0.0565472
Cr			0.15707	0.0512237	0.202061	0.00530043	0.134949	0.065899	0.235291	0.00436213	0.237174	0.00201951	0.238997	0.00887341	0.23374	0.053481	0.174712	0.000692483	0.177284	0.00207765	0.202546	0.0335981	0.169836	0.0013442	0.222517	0.0452042	0.174203	0.00764275	0.420636	0.0644033	0.409099	0.0611107	0.357788	0.0212896	0.398725	0.0181255	0.0800808	0.0243835	0.152671	0.0020947	0.303636	0.154037	0.423865	0.00543793	0.489105	0.0112351	0.652686	0.155439	0.723752
Fe3+			1.80972	0.0525577	1.7686	0.00631112	1.81628	0.0994463	1.67312	0.00697347	1.65749	0.00407997	1.66784	0.0167539	0.106163	0.118771	1.75788	0.00212116	1.75593	0.00287077	1.71686	0.0483118	1.76437	0.00513435	1.68292	0.0643502	1.76265	0.00974021	1.42906	0.0731081	1.43357	0.0639968	1.49473	0.0526432	1.43637	0.0197	1.89031	0.020567	1.80582	0.000981206	1.66743	0.168429	1.52879	0.00597169	1.45575	0.012738	1.149	0.152368	1.10609
Fe2+			0.739227	0.103162	0.70887	0.0205815	0.840118	0.0329462	0.738714	0.00279321	0.737049	0.00584952	0.735766	5.03399e-05	0.115192	0.0227026	0.845978	0.00385376	0.846366	0.00471936	0.818844	0.0361153	0.811278	0.00296942	0.801133	0.00810126	0.861506	0.00912714	0.766426	0.0447521	0.769152	0.0163551	0.756339	0.0276457	0.771611	0.00405679	0.958181	0.00682968	0.905002	0.00333643	0.868175	0.0347769	0.842713	0.00440307	0.830094	0.00243131	0.909693	0.00402741	0.908563
Mn			0.00835322	0.00300529	0.00839927	0.000424172	0.00844178	0.00203218	0.0110399	0.000410243	0.0110256	0.000336243	0.0110242	0.000325016	0.00292705	0.000378819	0.00794879	0.000335952	0.00818758	0.000437978	0.0102333	0.000616043	0.00954896	0.000477711	0.0105352	0.000704604	0.00888529	0.000723275	0.014859	0.00166227	0.0150437	0.000823159	0.0089317	0.00105734	0.00984839	0.000350422	0.00209208	0.0010205	0.00659157	0.000291308	0.00793522	0.00315445	0.0100001	0.000436087	0.0116148	0.000659195	0.0150266	0.00237052	0.0159579
Mg			0.224925	0.0803167	0.250574	0.0203645	0.136463	0.0351761	0.237419	0.00286487	0.240113	0.00528844	0.242508	0.00126552	0.856386	0.0209475	0.139368	0.00301581	0.140085	0.00392606	0.154314	0.0358654	0.166679	0.00310076	0.172816	0.00512354	0.114898	0.00786982	0.202519	0.0426162	0.200544	0.0156395	0.221325	0.028064	0.20518	0.00321944	0.0375636	0.00899734	0.0794108	0.00405572	0.109012	0.0330374	0.134129	0.00476976	0.147007	0.00211256	0.113449	0.0080579	0.106881
Al			0.0232462	0.00862884	0.0269376	0.00128125	0.0317698	0.0302037	0.0704048	0.00309789	0.0819477	0.0035448	0.0714805	0.0065096	1.65493	0.0686592	0.0285485	0.00095103	0.0274843	0.000940193	0.06252	0.0151062	0.04626	0.00355616	0.0761227	0.0208681	0.044963	0.00505644	0.122714	0.0270869	0.130351	0.00468897	0.124834	0.0358956	0.141773	0.00501037	0.00419625	0.000779334	0.0121195	0.0017562	0.014559	0.0135492	0.0261897	0.00114718	0.0328526	0.00169671	0.0770439	0.0101652	0.057066
Ni			0.0310395	0.00999811	0.031728	0.000919898	0.022743	0.00364788	0.0223006	0.00116861	0.0216866	0.000804436	0.0210237	0.000491871	0.00208392	0.000762611	0.0240424	0.000569961	0.0237428	0.000678574	0.0248265	0.00271867	0.0212786	0.00072265	0.0243434	0.00206832	0.0226881	0.00137739	0.0276795	0.00283529	0.0267055	0.000459849	0.0231399	0.000972201	0.0218549	0.000858784	0.0147871	0.00178843	0.0215298	0.000546251	0.0199451	0.00130777	0.0209381	0.000533333	0.020237	0.00109188	0.0151843	0.00122999	0.0156529
Zn			0.00137744	0.00148264	0.00150461	0.000843832	0.000388879	0.000567851	0.00108911	0.000507149	0.00158234	0.00116048	0.000324439	8.75573e-05	0.0258412	0.00157138	0.00168492	0.00161993	0.00121761	0.000818766	0.000817265	0.000661238	0.000983204	0.000987726	0.000390553	0.000354715	0.00111416	0.00147004	0.00221981	0.000801844	0.00187209	0.000718409	0.0015865	0.000736329	0.00306921	0.00154565	8.40334e-05	0.000118841	0.00216142	0.00109086	0.00211948	0.00112613	0.00279571	0.000781471	0.00219401	0.000819631	0.00728093	0.00187262	0.00949253
Tot			3	7.08521e-16	3	5.0634e-16	3	2.56395e-16	3	6.28037e-16	3	8.1886e-16	3	0	3	7.02167e-16	3	5.73317e-16	3	5.66105e-16	3	7.1445e-16	3	5.73317e-16	3	5.30788e-16	3	4.44089e-16	3	6.66134e-16	3	5.81449e-16	3	5.61733e-16	3	5.43896e-16	3	4.44089e-16	3	6.28037e-16	3	5.9881e-16	3	8.30815e-16	3	5.87475e-16			3
LA-ICP-MS	Mass	LOD	n=9		n=6		n=4		n=3		n=6										n=16		n=6				n=1						n=7		n=7												n=1		n=1
TiO2	49	0.63	0.0368402	0.0196875	0.045278	0.00114099	0.264912	0.143907	0.367183	0.00322218	0.370748	0.00404285									0.288131	0.00561382	0.286228	0.00191736			0.288902						0.374304	0.0233657	0.362947	0.012369											2.36121		1.48546
Cr2O3	53	1.1	7.25711	2.32942	8.26525	0.0450087	6.36284	2.13413	8.14183	0.0473056	8.10955	0.431664									10.2908	0.716642	10.3144	0.265823			10.7327						12.0452	2.07683	13.7829	0.259264											26.1623		25.7079
FeO	57	6.3	23.4278	0.560969	23.7056	0.0455699	26.7543	0.283564	24.566	0.657188	24.7797	0.139489									26.1968	0.722981	26.4729	0.171664			27.2576						25.7373	1.59176	26.2682	0.0998692											32.1593		31.8416
Fe2O3	57	6.3	62.9056	2.6027	61.7294	0.055922	61.6435	3.20559	60.1243	0.208956	59.8443	0.451701									56.7702	0.892767	56.2743	0.497376			56.2455						53.8534	3.00443	51.9876	0.281036											32.6994		35.9809
MnO	55	1.9	0.288514	0.0436781	0.261125	0.00228932	0.221591	0.0451806	0.239548	0.00271749	0.236448	0.00522719									0.372889	0.0149037	0.358515	0.00891554			0.335764						0.209667	0.0208317	0.227434	0.00731725											0.510989		0.446768
MgO	25	0.32	4.3418	0.307944	4.24692	0.0307806	2.60667	0.308963	4.24495	0.414363	4.13823	0.0808318									3.03092	0.475378	3.01459	0.147476			2.43362						3.79006	1.16187	3.4028	0.0688802											1.67975		1.32321
Al2O3	27	0.17	0.486087	0.171239	0.529321	0.0142955	1.14756	0.770177	1.43403	0.0762851	1.64408	0.0614062									1.76914	0.170922	2.0808	0.36577			1.45526						2.91655	1.4348	2.81745	0.0800417											2.49002		1.20008
NiO	62	1.1	1.06518	0.0547805	1.00875	0.0193497	0.789743	0.0408856	0.668497	0.0237691	0.661163	0.0150603									0.953815	0.0483024	0.830964	0.00769858			0.868391						0.70456	0.07128	0.767246	0.0077565											0.41974		0.414543
ZnO	66	0.22	0.0531342	0.011184	0.0569207	0.000945983	0.0625287	0.0155578	0.0412586	0.00250773	0.0428555	0.00294751									0.0518195	0.0120119	0.05189	0.0119015			0.0596255						0.0810028	0.0193034	0.0844239	0.00634726											0.330608		0.338314
Sc	45	0.076	18.9479	2.6443	21.9734	0.188664	8.22867	0.698698	12.3199	0.132343	13.0425	0.23375									12.7736	0.808769	13.9757	0.274572			13.0537						12.682	1.14673	12.4381	0.474964											6.14414		4.42384
V	51	0.089	772.676	112.707	847.936	21.8771	820.039	39.6561	965.531	16.5174	968.604	36.3567									1543.52	114.88	1766.78	9.55294			1807.51						1612.9	216.124	1674.69	42.104											6647.28		7064.65
Co	59	0.02	381.543	17.8815	387.099	4.31423	280.369	10.499	289.567	2.89458	292.084	12.0606									334.543	10.857	332.387	6.14746			342.53						310.929	17.2482	326.715	8.08498											334.783		333.475
Cu	65	0.087	11.1844	8.3388	10.4989	1.63082	27.8623	41.0248	8.5201	1.84529	56.7826	101.529									8.14088	7.23391	9.85575	6.44467			7.04126						10.7107	19.3691	24.2676	4.85254											0.280598		0.327692
Ga	71	0.021	9.48331	2.59183	11.3073	0.125427	13.7716	2.74806	17.6522	0.35545	17.3306	0.541214									28.1285	1.34007	27.8149	1.08747			27.5798						26.1063	3.31403	29.3892	0.939034											41.5092		35.2751
Ge	72	0.31	7.43617	0.234089	7.50016	0.0706874	5.19947	0.207723	5.73054	0.104112	5.43404	0.136566									6.10179	0.608637	6.45614	0.209631			5.93693						4.75782	0.354427	4.88737	0.0845491											6.52149		6.73696
As	75	0.086	0.486053
Y	89	0.0039	0.0841246		0.0134192	0.0103943																	0.0245613										0.0198829
Zr	90	0.0071	0.052064	0.020601	0.0631882	0.0458257	0.113849	0.093723	0.131043	0.0240982	0.0939086	0.0460341									0.103631	0.0793573	0.157842	0.175514			0.064183						0.253554	0.269729	0.109857	0.0158428											0.198354		0.181194
Nb	93	0.0042	0.0416668	0.0102724	0.0471437	0.00863724	0.06483	0.0441242	0.0758582	0.0103429	0.0658428	0.0143246									0.0640506	0.0120058	0.0821302	0.0336744			0.0736217						0.0879327	0.0197387	0.105526	0.00858286											0.174164		0.140715
Mo	95	0.011	0.035113	0.00455932	0.0290882	0.00795684			0.0319765	0.00431812	0.0393248	0.00660131									0.0726105	0.0200088	0.0503414	0.00897975									0.0615424		0.0293999	0.00632482											0.152878		0.159991
Sn	118	0.099	0.204884	0.0736055	0.197395	0.0351701			0.566496	0.0518057	0.615844	0.0424753									0.533703	0.118101	0.446166	0.0835023			0.490811						0.357573	0.16179	0.302612	0.0479372											2.64149		2.66009
Sb	121	0.037	0.117774
W	182	0.018	0.106558
Pb	208	0.025	0.122436	0.00262723
U	238	0.0056	0.0439769	0.0431103	0.0233619						0.0151846	0.00910871
Mag			0.90956	0.0292382	0.885362	0.00290703	0.915852	0.0483734	0.845515	0.00338502	0.838552	0.00226716	0.843057	0.00788455	0.0532681	0.0596428	0.896356	0.000668715	0.895564	0.00130449	0.86626	0.02445	0.890886	0.00232444	0.849305	0.0328952	0.889415	0.00573014	0.724531	0.0372166	0.72659	0.0325207	0.755922	0.026493	0.726591	0.010097	0.957328	0.0118883	0.916376	0.000638221	0.839545	0.0823769	0.772567	0.00286697	0.73608	0.00650918	0.611388	0.078601	0.586205
Chm			0.0787839	0.0253797	0.101153	0.00268113	0.0681038	0.0334399	0.118906	0.00223212	0.11999	0.000982873	0.12081	0.00456905	0.117153	0.0267018	0.0890869	0.000400047	0.0904187	0.00106499	0.102195	0.0169468	0.0857556	0.000709123	0.112284	0.0227621	0.0878982	0.00377483	0.213263	0.0326818	0.207343	0.0309488	0.180944	0.0107899	0.201694	0.00913697	0.0405463	0.0122863	0.0774739	0.00105275	0.153108	0.0778286	0.214198	0.00278303	0.247309	0.00565697	0.347622	0.0835267	0.383543
Spl			0.0116562	0.00428336	0.013485	0.000642267	0.0160446	0.0152937	0.0355792	0.00156157	0.0414584	0.00178486	0.0361331	0.00331551	0.829578	0.0333145	0.014557	0.000482642	0.0140176	0.000480187	0.0315442	0.0076191	0.0233584	0.00180059	0.0384113	0.0105162	0.0226866	0.0025371	0.0622059	0.0136751	0.0660665	0.00237687	0.0631341	0.0181574	0.0717153	0.00252334	0.00212543	0.000397952	0.00615014	0.000891388	0.00734671	0.00684748	0.0132349	0.00058133	0.0166114	0.000856112	0.0409906	0.00520321	0.0302524
[truncated: 62 more columns]

## Sheet: TableS10.Ilm-Hem
Table S10.Major and trace element composition of ilmenite-hematite
Lithotype			Hem-Mag-Chl-per.		Mag-Chl-peridotite												Grt-peridotite
Sample			PkCa06		CdG19-50						PkCa08						Cap18-03						CP16-10				AR18-10
Oxide type			Hematite		Ilm-Hem (core)		Ilm-Hem (core)		Ilm-Hem (rim)		Ilmenite		Ilmenite				Ilm-Hem (core)		Ilm-Hem (rim)		Ilm-Hem (core)		Ilmenite				Ilmenite
			Inclusion		Inclusion		Inc. Amph				Inclusion		Interstitial		Chl-clot		Inclusion		Inclusion*		Interstitial		Inclusion*		Interstitial		Inclusion		Interstitial
			n=6		n=1		n=1		n=2		n=3		n=8		n=6		n=5		n=1		n=3		n=1		n=1		n=4		n=5
Wt.%			av	sd	av	sd	av	sd	av	sd	av	sd	av	sd	av	sd	av	sd	av	sd	av	sd	av	sd	av	sd	av	sd	av	sd
TiO2			0.926967	0.769254	17.48		8.87		51.935	0.106066	53.3733	0.527857	53.6525	0.428977	52.695	0.90961	11.1	1.38987	57.95		11.84	1.2855	57.5		55.59		56.615	0.697113	56.91	0.13
Cr2O3			2.82333	0.0703325	2.48		1.4355		0.26845	0.066963	0.3172	0.0196868	0.344112	0.0529538	0.384933	0.0411037	2.392	0.0903881	0.4062		1.72	0.04	0.1514		0.1428		0.278	0.0255855	0.30522	0.0128756
FeOtot			85.21	0.685069	72.87		83.71		39.055	0.233345	39.7733	0.786405	40.17	0.375614	40.49	0.916035	77.018	1.48303	22.01		79.2467	1.71506	33.49		39.19		34.02	0.99321	32.986	0.286758
MnO			0.0249667	0.0161226	0.3878		0.2623		1.525	0.148492	0.7152	0.0325166	0.710537	0.0396972	0.704567	0.024472	0.07148	0.0104054	1.95		0.0957333	0.0390249	0.5943		1.32		0.5502	0.0659657	0.46236	0.0211519
MgO			0.0849833	0.0502686	0.6547		1.1477		6.795	0.403051	5.93667	0.506392	5.8225	0.246504	5.65	0.139284	1.34832	0.247044	19.48		1.16583	0.537192	9.87		4.81		9.5	0.32914	9.22	0.241557
Al2O3			0.1717	0.0212282	0.112		0.0106		0.00125	0.00176777	0.0791667	0.00950386	0.0628	0.0420352	0.0511833	0.0320507	0.21104	0.0410769	0.0504		0.243	0.0147564	0		0.0056		0.036075	0.043477	0.04128	0.0253985
NiO			0.0167833	0.0134348	0.1072		0.04		0.12	0.0046669	0.103367	0.00740968	0.120788	0.0308955	0.114667	0.0298016	0.02518	0.00850864	0.1484		0.0692667	0.00666433	0.2181		0.0471		0.2129	0.0275134	0.2065	0.0178303
ZnO			0.0174667	0.0209801	0.0113		0		0.0456	0.00480833	0	0	0.0118	0.0168707	0.03905	0.0401899	<0.01	0.00429884	0.0155		0.0273	0.0306149	0		<0.01		0.031775	0.0431228	0.03228	0.0331983
Total			89.2886	0.141563	94.2028		95.5378		99.7559	0.284328	100.298	0.329327	100.895	0.328567	100.129	1.35012	92.1985	0.453675	102.062		94.4298	0.450031	101.853		101.145		101.244	0.110746	100.164	0.549845
A.p.f.u.
Ti			0.0186935	0.0155031	0.338996		0.167257		0.935876	0.00758829	0.964058	0.00397176	0.964564	0.00554088	0.955139	0.0102214	0.216827	0.0264821	0.934612		0.225986	0.0234427	0.996001		1.00719		0.988854	0.0110215	1.00716	0.0064407
Cr			0.0602466	0.00139542	0.0505454		0.0284472		0.00508004	0.0012373	0.00602191	0.000385302	0.00650343	0.00101051	0.00731183	0.000782763	0.0491185	0.00177903	0.00688485		0.0345102	0.000593585	0.0027561		0.00271907		0.0051027	0.000464402	0.00567621	0.000226013
Fe3+			1.89694	0.030856	1.26806		1.63673		0.123133	0.0138896	0.0636199	0.00781799	0.0625987	0.0106862	0.080949	0.0194996	1.51077	0.0536356	0.122618		1.50625	0.047791	0.00524242		0		0.0163766	0.0224268	9.80507e-05	0.000219248
Fe2+			0.0140243	0.0147535	0.302931		0.117997		0.659235	0.0233097	0.73509	0.0124067	0.740243	0.00839124	0.73489	0.00706016	0.162278	0.0171958	0.271993		0.175898	0.00860567	0.639637		0.789337		0.644199	0.00294251	0.648827	0.0025088
Mn			0.000566997	0.000366167	0.00846736		0.00556859		0.0309303	0.00282496	0.0145454	0.000684779	0.014383	0.000821751	0.0143822	0.000593199	0.00157234	0.00022694	0.0354078		0.00205525	0.000828659	0.01159		0.0269263		0.0108208	0.00131173	0.00921077	0.000374026
Mg			0.00339444	0.00200467	0.0251597		0.0428842		0.242592	0.0129203	0.212427	0.0169246	0.2074	0.00802276	0.202946	0.00478647	0.0521827	0.00939885	0.622553		0.0440228	0.0200852	0.338781		0.172691		0.328793	0.0109423	0.323287	0.006117
Al			0.00542546	0.000660737	0.00340278		0.000313132		3.51367e-05	4.96908e-05	0.00224135	0.000281513	0.00177041	0.00118821	0.00146093	0.000928568	0.00645826	0.00124152	0.00127342		0.00726875	0.000445001	0		0.000158952		0.000986103	0.0011878	0.00114573	0.000708022
Ni			0.000361787	0.000288933	0.00222296		0.000806498		0.00231244	0.000103948	0.00199696	0.000153817	0.00232244	0.000595313	0.00222599	0.000592732	0.000526428	0.000178624	0.00255915		0.00141483	0.000147264	0.00403953		0.000912473		0.00397649	0.000516413	0.00390852	0.000351399
Zn			0.00034597	0.000415079	0.000215068		0		0.000806168	8.01424e-05	0	0	0.000207657	0.00029648	0.000694887	0.00071232	5.78629e-05	8.31742e-05	0.000245332		0.000510871	0.00057021	0		0		0.000545623	0.000740757	0.000562108	0.000577991
Tot			2	0	2		2		2	0	2	4.44089e-16	2	2.51775e-16	2	2.22045e-16	2	1.11022e-16	2		2	5.43896e-16	2		2		2	2.22045e-16	2	4.00297e-16
LA-ICP-MS	Mass	LOD	n=3										n=3		n=8		n=1
TiO2	49	0.63	0.893247	0.524364									59.0474	0.424611	58.6858	0.337027	15.9412
Cr2O3	53	1.1	3.25176	0.0822371									0.289168	0.0170729	0.407697	0.0849914	2.56667
FeO	57	6.3	1.14498	0.489899									34.3305	0.588675	34.8215	0.380498	43.1305
Fe2O3	57	6.3	94.259	1.0083									0	0	0	0	35.6383
MnO	55	1.9	0.0029406	0.00144156									0.821973	0.0404571	0.79279	0.0076824	0.14569
MgO	25	0.32	0.0657742	0.0357626									5.31409	0.21947	5.04848	0.123798	2.02756
Al2O3	27	0.17	0.130728	0.0247473									0.00271849	0.000591674	0.00254414	0.000592965	0.150145
NiO	62	1.1	0.00938235	0.00433142									0.0841624	0.00947004	0.0910399	0.00287994	0.0672497
ZnO	66	0.22	0.000166565	9.20871e-05									0.00433618	0.00109067	0.0099479	0.00113922	0.000187263
Sc	45	0.076	96.8795	13.0384									76.9297	5.42461	70.8306	1.04664	75.7995
V	51	0.089	1355.66	215.536									592.277	54.3511	785.813	53.8715	1862.2
Co	59	0.02	4.72717	2.27667									110.741	10.0944	130.347	3.78178	50.1472
Cu	65	0.087											6.74386	0.36444	5.84547	0.233706	1.09938
Ga	71	0.021	1.51581	0.145404									0.246353	0.00349003	0.208766	0.0203029	0.867933
Ge		0.31	8.008	0.250827									3.60029	0.174563	3.45528	0.199682	6.85667
As	75	0.086	0.193772												0.257003
Y	89	0.0039											0.0220347	0.00660936	0.044327	0.0510612
Zr	90	0.0071	26.0082	8.31173									20.0947	4.39368	28.0272	1.28829	21.2836
Nb	93	0.0042	3.28309	1.01264									17.6481	0.0466689	17.6463	0.38993	3.84784
Mo	95	0.011											0.226019	0.0111566	0.205767	0.0264763	0.111867
Sn	118	0.099	0.546701	0.202518									4.62036	0.101355	4.71659	0.235567	1.27297
Sb		0.037	7.4471	1.60397									0.0840076	0.0327035	0.148261	0.0168688	0.404071
W	182	0.018	0.346245	0.168657									5.33043	0.147803	5.74423	0.588223
Pb	208	0.025													0.0490006
U	238	0.0056													0.312997	0.345081
TiO2			0.893247	0.524364									59.0474	0.424611	58.6858	0.337027	15.9412
Cr2O3			3.25176	0.0822371									0.289168	0.0170729	0.407697	0.0849914	2.56667
FeO			1.14498	0.489899									34.3305	0.588675	34.8215	0.380498	43.1305
Fe2O3			94.259	1.0083									0	0	0	0	35.6383
MnO			0.0029406	0.00144156									0.821973	0.0404571	0.79279	0.0076824	0.14569
MgO			0.0657742	0.0357626									5.31409	0.21947	5.04848	0.123798	2.02756
Al2O3			0.130728	0.0247473									0.00271849	0.000591674	0.00254414	0.000592965	0.150145
NiO			0.00938235	0.00433142									0.0841624	0.00947004	0.0910399	0.00287994	0.0672497
ZnO			0.000166565	9.20871e-05									0.00433618	0.00109067	0.0099479	0.00113922	0.000187263
Total			100	0									100	0	100	0	100
XFe3+			0.986667	0.0057735									0	0	0	0	0.426519
Mg_apfu			0.00259399	0.00140841									0.192921	0.00766276	0.183631	0.00434339	0.11262
Fe3+_apfu			1.87964	0.0217578									0	0	0	0	0.99956
Fe2+_apfu			0.0233762	0.0102115									0.699222	0.0126789	0.710567	0.00802779	1.34397
Al_apfu			0.00407688	0.000768856									7.80377e-05	1.70566e-05	7.31525e-05	1.69967e-05	0.00659335
Ti_apfu			0.0177771	0.0104212									1.08183	0.00738443	1.07725	0.00595164	0.446843
Cr_apfu			0.0680362	0.00177882									0.00556818	0.000337269	0.00786601	0.00164444	0.0756104
Ni_apfu			0.000199676	9.20498e-05									0.00164896	0.000187923	0.00178693	5.75039e-05	0.00201561
Mn_apfu			6.58967e-05	3.22748e-05									0.0169546	0.000817047	0.0163843	0.000156699	0.00459781
Zn_apfu			3.25344e-06	1.79689e-06									7.79827e-05	1.97011e-05	0.000179222	2.06447e-05	5.15147e-06
V_apfu			0.00423096	0.000669195									0.00170142	0.000158586	0.00226155	0.000156218	0.00818365
tot			2	0									2	0	2	0	3
Mg			396.684	215.684									32049.3	1323.62	30447.4	746.627	12228.2
Al			691.878	130.975									14.3876	3.13144	13.4649	3.13827	794.641
Si			3016.61	415.269									2753.53	481.544	2370.27	708.709
Ca			#DIV/0!	#DIV/0!									#DIV/0!	#DIV/0!	#DIV/0!	#DIV/0!
Ti			5355.1	3143.61									353995	2545.58	351827	2020.51	95569.1
Cr			22248.5	562.666									1978.49	116.813	2789.46	581.511	17561.2
Mn			22.7738	11.1643									6365.86	313.324	6139.84	59.4971	1128.31
Fe			668382	3472.13									266854	4575.83	270671	2957.65	584601
Ni			73.7303	34.038									661.382	74.4194	715.428	22.6317	528.475
Zn			1.33813	0.7398									34.8356	8.76212	79.9184	9.15219	1.50442
Mo98			0.253533	#DIV/0!									0.176015	0.0389486	0.175016	0.0262071	0.202518
